# Supplementary material for: 4-tert-Butyl­pyridinium chloride–4,4′-(propane-2,2-di­yl)bis­(2,6-di­methyl­phenol)–toluene (2/2/1)
Source: Acta Crystallogr Sect E Struct Rep Online. 2014 Mar 12;70(Pt 4):o413–4. doi: 10.1107/S1600536814004942 (PMC3998618; doi:10.1107/S1600536814004942)
Supplement: Supplementary file 1 [file e-70-0o413-sup1.cif]

##############################################################################
#                                                                            #
# This CIF contains the data in a paper accepted for publication in          #
# Acta Crystallographica Section E. It conforms to the requirements of       #
# Notes for Authors for Acta Crystallographica Section E, and has been       #
# peer reviewed under the auspices of the IUCr Commission on Journals.       #
#                                                                            #
# Full details of the Crystallographic Information File format               #
# are given in the paper "The Crystallographic Information File (CIF):       #
# a New Standard Archive File for Crystallography" by S. R. Hall, F. H.      #
# Allen and I. D. Brown [Acta Cryst. (1991), A47, 655-685].                  #
#                                                                            #
# The current version of the core CIF dictionary is obtainable from          #
# ftp://ftp.iucr.org/pub/cif_core.dic.                                       #
#                                                                            #
# Software is freely available for graphical display of the structure(s)     #
# in this CIF. For information consult the CIF software page                 #
# http://www.iucr.org/resources/cif/software.                                #
#                                                                            #
# This file may be used for bona fide research purposes within the           #
# scientific community so long as proper attribution is given to the journal # 
# article from which it was obtained.                                        #
#                                                                            #
##############################################################################
data_I
_database_code_depnum_ccdc_archive 'CCDC 989768'
_audit_creation_method     SHELXL-97
_chemical_name_systematic
;
4-<i>tert</i>-Butylpyridinium
chloride--4,4'-(propane-2,2-diyl)bis(2,6-dimethylphenol)--toluene (2/2/1)
;
_chemical_name_common     ?
_chemical_formula_moiety     'C9 H14 N +, Cl -, C19 H24 O2, 0.5C7 H7'
_chemical_formula_sum     'C31.5 H41.5 Cl1 N1 O2'
_chemical_formula_weight     501.60
_chemical_melting_point     ?
_symmetry_cell_setting     monoclinic
_symmetry_space_group_name_H-M     'P 21/n'
_symmetry_space_group_name_Hall     '-P 2yn'
loop_
    _symmetry_equiv_pos_as_xyz
    'x, y, z'
    '-x+1/2, y+1/2, -z+1/2'
    '-x, -y, -z'
    'x-1/2, -y-1/2, z-1/2'
_cell_length_a     13.5656(9)
_cell_length_b     14.3215(9)
_cell_length_c     15.7870(10)
_cell_angle_alpha     90.00
_cell_angle_beta     112.1860(10)
_cell_angle_gamma     90.00
_cell_volume     2840.0(3)
_cell_formula_units_Z     4
_cell_measurement_reflns_used     7233
_cell_measurement_theta_min     1.99
_cell_measurement_theta_max     25.05
_cell_measurement_temperature     150(2)
_exptl_crystal_description     'thin plate'
_exptl_crystal_colour     'colourless'
_exptl_crystal_size_max     0.39
_exptl_crystal_size_mid     0.28
_exptl_crystal_size_min     0.02
_exptl_crystal_density_diffrn     1.173
_exptl_crystal_density_meas     ?
_exptl_crystal_density_method     'not measured'
_exptl_crystal_F_000     1082
_exptl_absorpt_coefficient_mu     0.162
_exptl_absorpt_correction_type     multi-scan
_exptl_absorpt_process_details     '(Blessing, 1995)'
_exptl_absorpt_correction_T_min     0.700
_exptl_absorpt_correction_T_max     0.821
_exptl_special_details
;
;
_diffrn_ambient_temperature     150(2)
_diffrn_radiation_type     MoK\a
_diffrn_radiation_wavelength     0.71073
_diffrn_radiation_source     'fine-focus sealed tube'
_diffrn_radiation_monochromator     graphite
_diffrn_measurement_device_type     'Siemens SMART'
_diffrn_measurement_method     'area-detector \w scan'
_diffrn_detector_area_resol_mean     ?
_diffrn_reflns_number     14535
_diffrn_reflns_av_R_equivalents     0.0526
_diffrn_reflns_av_sigmaI/netI     0.0658
_diffrn_reflns_theta_min     1.99
_diffrn_reflns_theta_max     25.05
_diffrn_reflns_theta_full     25.05
_diffrn_measured_fraction_theta_max     0.992
_diffrn_measured_fraction_theta_full     0.992
_diffrn_reflns_limit_h_min     -16
_diffrn_reflns_limit_h_max     10
_diffrn_reflns_limit_k_min     -17
_diffrn_reflns_limit_k_max     15
_diffrn_reflns_limit_l_min     -18
_diffrn_reflns_limit_l_max     18
_diffrn_standards_number     ?
_diffrn_standards_interval_count     ?
_diffrn_standards_interval_time     ?
_diffrn_standards_decay_%     0
_refine_special_details
;
Refinement of <i>F</i>^2^ against ALL reflections. The weighted <i>R</i>-factor
<i>wR</i> and goodness of fit <i>S</i> are based on <i>F</i>^2^, conventional
<i>R</i>-factors <i>R</i> are based on <i>F</i>, with <i>F</i> set to zero for
negative <i>F</i>^2^. The threshold expression of <i>F</i>^2^ >
\s(<i>F</i>^2^) is used only for calculating <i>R</i>-factors(gt) <i>etc</i>.
and is not relevant to the choice of reflections for refinement.
<i>R</i>-factors based on <i>F</i>^2^ are statistically about twice as large
as those based on <i>F</i>, and <i>R</i>- factors based on ALL data will be
even larger.
;
_reflns_number_total     4989
_reflns_number_gt     3253
_reflns_threshold_expression     I>2\s(I)
_refine_ls_structure_factor_coef     Fsqd
_refine_ls_matrix_type     full
_refine_ls_R_factor_all     0.1025
_refine_ls_R_factor_gt     0.0524
_refine_ls_wR_factor_gt     0.0943
_refine_ls_wR_factor_ref     0.1139
_refine_ls_goodness_of_fit_ref     1.079
_refine_ls_restrained_S_all     1.079
_refine_ls_number_reflns     4989
_refine_ls_number_parameters     379
_refine_ls_number_restraints     0
_refine_ls_hydrogen_treatment     mixed
_refine_ls_weighting_scheme     calc
_refine_ls_weighting_details
              'w=1/[\s^2^(Fo^2^)+(0.0296P)^2^+1.4177P] where P=(Fo^2^+2Fc^2^)/3'
_atom_sites_solution_hydrogens     geom
_atom_sites_solution_primary     direct
_atom_sites_solution_secondary     difmap
_refine_ls_shift/su_max     0.009
_refine_ls_shift/su_mean     0.001
_refine_diff_density_max     0.217
_refine_diff_density_min     -0.198
_refine_ls_extinction_method     'SHELXL97 (Sheldrick, 2008)'
_refine_ls_extinction_coef     0.0025(5)
_refine_ls_extinction_expression
                                  'Fc^*^=kFc[1+0.001xFc^2^\l^3^/sin(2\q)]^-1/4^'
loop_
    _atom_type_symbol
    _atom_type_description
    _atom_type_scat_dispersion_real
    _atom_type_scat_dispersion_imag
    _atom_type_scat_source
    'C' 'C' 0.0033 0.0016
                         'International Tables Vol C Tables 4.2.6.8 and 6.1.1.4'
    'H' 'H' 0.0000 0.0000
                         'International Tables Vol C Tables 4.2.6.8 and 6.1.1.4'
    'N' 'N' 0.0061 0.0033
                         'International Tables Vol C Tables 4.2.6.8 and 6.1.1.4'
    'O' 'O' 0.0106 0.0060
                         'International Tables Vol C Tables 4.2.6.8 and 6.1.1.4'
    'Cl' 'Cl' 0.1484 0.1585
                         'International Tables Vol C Tables 4.2.6.8 and 6.1.1.4'
_computing_data_collection     'SMART (Siemens, 1995)'
_computing_cell_refinement     'SAINT (Siemens, 1995)'
_computing_data_reduction     'SAINT (Siemens, 1995)'
_computing_structure_solution     'SHELXS97 (Sheldrick, 2008)'
_computing_structure_refinement     'SHELXL97 (Sheldrick, 2008)'
_computing_molecular_graphics     'ORTEP-3 for Windows (Farrugia, 2012)'
_computing_publication_material     'SHELXL97 (Sheldrick, 2008)'
loop_
    _atom_site_type_symbol
    _atom_site_label
    _atom_site_fract_x
    _atom_site_fract_y
    _atom_site_fract_z
    _atom_site_U_iso_or_equiv
    _atom_site_adp_type
    _atom_site_calc_flag
    _atom_site_refinement_flags
    _atom_site_occupancy
    _atom_site_symmetry_multiplicity
    _atom_site_disorder_assembly
    _atom_site_disorder_group
    N N20 0.5777(2) 0.96003(16) 0.67143(17) 0.0415(6) Uani d . 1 1 . .
    Cl Cl 0.37477(6) 0.87567(5) 0.53461(4) 0.0384(2) Uani d . 1 1 . .
    O O1 0.52861(16) 0.85019(13) 0.43127(13) 0.0406(5) Uani d . 1 1 . .
    C C1 0.5296(2) 0.78792(17) 0.36475(17) 0.0305(6) Uani d . 1 1 . .
    C C2 0.4550(2) 0.71593(17) 0.33306(17) 0.0306(6) Uani d . 1 1 . .
    C C3 0.4654(2) 0.65504(17) 0.26836(17) 0.0305(6) Uani d . 1 1 . .
    H H3 0.4158 0.6053 0.2469 0.037 Uiso calc R 1 1 . .
    C C4 0.5451(2) 0.66375(17) 0.23373(17) 0.0299(6) Uani d . 1 1 . .
    C C5 0.6164(2) 0.73712(17) 0.26655(17) 0.0339(6) Uani d . 1 1 . .
    H H5 0.6712 0.7449 0.2435 0.041 Uiso calc R 1 1 . .
    C C6 0.6106(2) 0.79978(17) 0.33215(18) 0.0329(6) Uani d . 1 1 . .
    C C7 0.3669(2) 0.70383(19) 0.36795(19) 0.0400(7) Uani d . 1 1 . .
    H H7A 0.3209 0.6520 0.3355 0.060 Uiso calc R 1 1 . .
    H H7B 0.3249 0.7614 0.3575 0.060 Uiso calc R 1 1 . .
    H H7C 0.3975 0.6902 0.4336 0.060 Uiso calc R 1 1 . .
    C C8 0.6908(2) 0.8769(2) 0.3682(2) 0.0464(8) Uani d . 1 1 . .
    H H8A 0.7396 0.8766 0.3355 0.070 Uiso calc R 1 1 . .
    H H8B 0.7313 0.8674 0.4337 0.070 Uiso calc R 1 1 . .
    H H8C 0.6539 0.9371 0.3588 0.070 Uiso calc R 1 1 . .
    C C9 0.5473(2) 0.59489(17) 0.15972(17) 0.0331(6) Uani d . 1 1 . .
    C C10 0.4500(2) 0.61622(19) 0.07168(17) 0.0428(7) Uani d . 1 1 . .
    H H10A 0.4526 0.6815 0.0542 0.064 Uiso calc R 1 1 . .
    H H10B 0.3845 0.6054 0.0827 0.064 Uiso calc R 1 1 . .
    H H10C 0.4511 0.5753 0.0223 0.064 Uiso calc R 1 1 . .
    C C11 0.6480(2) 0.60593(19) 0.13774(19) 0.0430(7) Uani d . 1 1 . .
    H H11A 0.7112 0.5997 0.1941 0.064 Uiso calc R 1 1 . .
    H H11B 0.6478 0.6676 0.1109 0.064 Uiso calc R 1 1 . .
    H H11C 0.6490 0.5575 0.0942 0.064 Uiso calc R 1 1 . .
    C C12 0.5458(2) 0.49417(17) 0.19209(16) 0.0271(6) Uani d . 1 1 . .
    C C13 0.6213(2) 0.46605(17) 0.27644(17) 0.0289(6) Uani d . 1 1 . .
    H H13 0.6688 0.5114 0.3141 0.035 Uiso calc R 1 1 . .
    C C14 0.62964(19) 0.37446(17) 0.30749(16) 0.0275(6) Uani d . 1 1 . .
    C C15 0.5596(2) 0.30877(17) 0.25142(17) 0.0289(6) Uani d . 1 1 . .
    C C16 0.4806(2) 0.33380(17) 0.16800(17) 0.0284(6) Uani d . 1 1 . .
    C C17 0.4755(2) 0.42643(17) 0.14003(16) 0.0276(6) Uani d . 1 1 . .
    H H17 0.4220 0.4441 0.0833 0.033 Uiso calc R 1 1 . .
    C C18 0.7107(2) 0.34792(18) 0.40014(17) 0.0355(7) Uani d . 1 1 . .
    H H18A 0.7588 0.3004 0.3927 0.053 Uiso calc R 1 1 . .
    H H18B 0.6742 0.3229 0.4382 0.053 Uiso calc R 1 1 . .
    H H18C 0.7519 0.4033 0.4297 0.053 Uiso calc R 1 1 . .
    C C19 0.4016(2) 0.26264(18) 0.11083(18) 0.0381(7) Uani d . 1 1 . .
    H H19A 0.3731 0.2274 0.1497 0.057 Uiso calc R 1 1 . .
    H H19B 0.4370 0.2197 0.0831 0.057 Uiso calc R 1 1 . .
    H H19C 0.3432 0.2945 0.0626 0.057 Uiso calc R 1 1 . .
    O O2 0.56282(16) 0.21611(12) 0.27588(14) 0.0407(5) Uani d . 1 1 . .
    C C21 0.5685(2) 0.9709(2) 0.7521(2) 0.0462(8) Uani d . 1 1 . .
    H H21 0.5092 0.9447 0.7618 0.055 Uiso calc R 1 1 . .
    C C22 0.6438(2) 1.01925(19) 0.8208(2) 0.0420(7) Uani d . 1 1 . .
    H H22 0.6367 1.0258 0.8781 0.050 Uiso calc R 1 1 . .
    C C23 0.7310(2) 1.05919(17) 0.80820(18) 0.0324(6) Uani d . 1 1 A .
    C C24 0.7377(2) 1.04480(18) 0.72336(19) 0.0374(7) Uani d . 1 1 . .
    H H24 0.7967 1.0691 0.7120 0.045 Uiso calc R 1 1 . .
    C C25 0.6597(2) 0.99569(19) 0.65561(19) 0.0424(7) Uani d . 1 1 . .
    H H25 0.6646 0.9873 0.5976 0.051 Uiso calc R 1 1 . .
    C C26 0.8127(2) 1.11584(19) 0.88468(19) 0.0408(7) Uani d . 1 1 . .
    C C27 0.8489(7) 1.0589(5) 0.9743(5) 0.067(3) Uani d P 0.619(7) 1 A 1
    H H27A 0.7867 1.0424 0.9885 0.100 Uiso calc PR 0.619(7) 1 A 1
    H H27B 0.8982 1.0964 1.0243 0.100 Uiso calc PR 0.619(7) 1 A 1
    H H27C 0.8847 1.0018 0.9670 0.100 Uiso calc PR 0.619(7) 1 A 1
    C C28 0.7510(4) 1.2038(3) 0.9005(4) 0.0549(19) Uani d P 0.619(7) 1 A 1
    H H28A 0.7999 1.2425 0.9495 0.082 Uiso calc PR 0.619(7) 1 A 1
    H H28B 0.6923 1.1828 0.9177 0.082 Uiso calc PR 0.619(7) 1 A 1
    H H28C 0.7224 1.2404 0.8440 0.082 Uiso calc PR 0.619(7) 1 A 1
    C C29 0.9038(5) 1.1479(5) 0.8648(4) 0.070(2) Uani d P 0.619(7) 1 A 1
    H H29A 0.9496 1.1870 0.9153 0.105 Uiso calc PR 0.619(7) 1 A 1
    H H29B 0.8787 1.1843 0.8081 0.105 Uiso calc PR 0.619(7) 1 A 1
    H H29C 0.9444 1.0938 0.8578 0.105 Uiso calc PR 0.619(7) 1 A 1
    C C30 0.8223(8) 1.2143(6) 0.8482(7) 0.069(4) Uani d P 0.381(7) 1 A 2
    H H30A 0.8707 1.2524 0.8981 0.104 Uiso calc PR 0.381(7) 1 A 2
    H H30B 0.7520 1.2438 0.8237 0.104 Uiso calc PR 0.381(7) 1 A 2
    H H30C 0.8504 1.2089 0.7995 0.104 Uiso calc PR 0.381(7) 1 A 2
    C C31 0.8037(13) 1.1145(11) 0.9700(8) 0.104(7) Uani d P 0.381(7) 1 A 2
    H H31A 0.8624 1.1501 1.0141 0.156 Uiso calc PR 0.381(7) 1 A 2
    H H31B 0.8065 1.0498 0.9910 0.156 Uiso calc PR 0.381(7) 1 A 2
    H H31C 0.7357 1.1426 0.9647 0.156 Uiso calc PR 0.381(7) 1 A 2
    C C32 0.9270(7) 1.0667(8) 0.8952(7) 0.073(4) Uani d P 0.381(7) 1 A 2
    H H32A 0.9270 1.0013 0.9134 0.109 Uiso calc PR 0.381(7) 1 A 2
    H H32B 0.9857 1.0999 0.9420 0.109 Uiso calc PR 0.381(7) 1 A 2
    H H32C 0.9361 1.0698 0.8366 0.109 Uiso calc PR 0.381(7) 1 A 2
    C C41 0.3686(5) 0.8541(4) 0.9056(4) 0.0463(15) Uani d P 0.50 1 . .
    H H41A 0.2966 0.8651 0.9039 0.069 Uiso calc PR 0.50 1 . .
    H H41B 0.3958 0.7950 0.9372 0.069 Uiso calc PR 0.50 1 . .
    H H41C 0.3667 0.8508 0.8430 0.069 Uiso calc PR 0.50 1 . .
    C C42 0.4352(3) 0.9272(3) 0.9523(3) 0.0648(11) Uani d . 1 1 . .
    C C43 0.4328(3) 1.0136(3) 0.9105(3) 0.0702(11) Uani d . 1 1 . .
    H H43 0.3863 1.0227 0.8486 0.084 Uiso calc R 1 1 . .
    C C44 0.5031(3) 0.9144(3) 1.0423(3) 0.0699(11) Uani d . 1 1 . .
    H H44 0.5054 0.8559 1.0714 0.084 Uiso calc R 1 1 . .
    H H20 0.511(3) 0.927(2) 0.622(2) 0.092(12) Uiso d . 1 1 . .
    H H2 0.593(3) 0.208(2) 0.333(2) 0.078(12) Uiso d . 1 1 . .
    H H1 0.477(3) 0.842(3) 0.453(3) 0.099(15) Uiso d . 1 1 . .
loop_
    _atom_site_aniso_label
    _atom_site_aniso_U_11
    _atom_site_aniso_U_22
    _atom_site_aniso_U_33
    _atom_site_aniso_U_12
    _atom_site_aniso_U_13
    _atom_site_aniso_U_23
    N20 0.0395(15) 0.0352(14) 0.0404(15) -0.0018(12) 0.0044(13) -0.0008(11)
    Cl 0.0462(4) 0.0377(4) 0.0290(4) -0.0071(3) 0.0116(3) -0.0025(3)
    O1 0.0424(12) 0.0351(11) 0.0439(12) -0.0056(9) 0.0160(10) -0.0110(9)
    C1 0.0322(15) 0.0251(14) 0.0295(15) 0.0055(12) 0.0064(12) 0.0006(12)
    C2 0.0269(14) 0.0276(14) 0.0339(15) 0.0018(12) 0.0077(12) 0.0022(12)
    C3 0.0317(15) 0.0253(14) 0.0302(14) -0.0028(12) 0.0068(12) 0.0008(11)
    C4 0.0343(15) 0.0258(14) 0.0281(14) 0.0027(12) 0.0103(12) 0.0048(11)
    C5 0.0360(16) 0.0313(15) 0.0348(16) 0.0003(13) 0.0139(13) 0.0028(13)
    C6 0.0321(15) 0.0275(14) 0.0342(15) 0.0002(12) 0.0069(13) 0.0015(12)
    C7 0.0374(17) 0.0352(16) 0.0476(18) -0.0033(13) 0.0163(14) -0.0082(13)
    C8 0.0418(18) 0.0444(18) 0.0527(19) -0.0125(15) 0.0174(15) -0.0088(15)
    C9 0.0410(16) 0.0316(15) 0.0288(14) -0.0016(13) 0.0154(13) -0.0004(12)
    C10 0.059(2) 0.0350(16) 0.0285(15) 0.0023(15) 0.0094(14) 0.0037(13)
    C11 0.059(2) 0.0370(17) 0.0422(17) -0.0069(14) 0.0301(15) 0.0006(13)
    C12 0.0317(14) 0.0270(14) 0.0266(14) 0.0015(12) 0.0154(12) -0.0001(11)
    C13 0.0254(14) 0.0324(15) 0.0275(14) -0.0024(12) 0.0085(12) -0.0045(12)
    C14 0.0266(14) 0.0306(14) 0.0251(13) 0.0009(12) 0.0097(11) -0.0002(12)
    C15 0.0320(15) 0.0267(14) 0.0288(14) -0.0008(12) 0.0122(12) 0.0009(11)
    C16 0.0283(14) 0.0285(14) 0.0285(14) -0.0017(12) 0.0108(12) -0.0037(11)
    C17 0.0280(14) 0.0324(15) 0.0218(13) 0.0024(12) 0.0089(11) 0.0015(11)
    C18 0.0333(15) 0.0319(15) 0.0341(15) 0.0006(12) 0.0046(12) 0.0006(12)
    C19 0.0379(16) 0.0365(16) 0.0341(16) -0.0034(13) 0.0069(13) -0.0035(13)
    O2 0.0527(13) 0.0278(11) 0.0323(12) -0.0025(9) 0.0053(10) 0.0012(9)
    C21 0.0412(18) 0.0473(19) 0.052(2) -0.0104(15) 0.0204(16) -0.0086(16)
    C22 0.0415(17) 0.0466(18) 0.0400(17) -0.0110(15) 0.0177(14) -0.0086(14)
    C23 0.0287(15) 0.0292(14) 0.0366(16) 0.0022(12) 0.0093(13) 0.0041(12)
    C24 0.0367(16) 0.0351(16) 0.0416(17) 0.0004(13) 0.0160(14) 0.0060(13)
    C25 0.054(2) 0.0356(17) 0.0353(17) 0.0034(15) 0.0147(15) 0.0055(13)
    C26 0.0346(16) 0.0393(17) 0.0404(17) -0.0090(14) 0.0051(13) -0.0003(14)
    C27 0.074(6) 0.055(4) 0.040(4) -0.011(3) -0.014(3) 0.004(3)
    C28 0.049(3) 0.041(3) 0.060(4) -0.002(3) 0.004(3) -0.016(3)
    C29 0.052(4) 0.093(6) 0.068(4) -0.038(4) 0.025(3) -0.024(4)
    C30 0.062(7) 0.044(6) 0.073(7) -0.004(5) -0.007(6) -0.003(5)
    C31 0.115(14) 0.155(17) 0.045(7) -0.097(13) 0.032(9) -0.043(11)
    C32 0.042(6) 0.060(7) 0.086(8) -0.008(5) -0.009(5) -0.008(6)
    C41 0.040(4) 0.054(4) 0.046(4) 0.009(3) 0.017(3) 0.002(3)
    C42 0.047(2) 0.058(2) 0.105(3) -0.0047(18) 0.047(2) -0.027(2)
    C43 0.053(2) 0.080(3) 0.093(3) 0.005(2) 0.044(2) -0.017(2)
    C44 0.054(2) 0.070(3) 0.099(3) 0.004(2) 0.045(2) -0.012(2)
_geom_special_details
;
All e.s.d.'s (except the e.s.d. in the dihedral angle between two l.s. planes)
are estimated using the full covariance matrix. The cell e.s.d.'s are taken
into account individually in the estimation of e.s.d.'s in distances, angles
and torsion angles; correlations between e.s.d.'s in cell parameters are only
used when they are defined by crystal symmetry. An approximate (isotropic)
treatment of cell e.s.d.'s is used for estimating e.s.d.'s involving l.s.
planes.
;
loop_
    _geom_bond_atom_site_label_1
    _geom_bond_atom_site_label_2
    _geom_bond_site_symmetry_2
    _geom_bond_distance
    _geom_bond_publ_flag
    N20 C25 . 1.331(4) ?
    N20 C21 . 1.335(4) ?
    N20 Cl . 3.035(3) ?
    N20 H20 . 1.06(4) ?
    Cl H20 . 1.98(4) ?
    Cl H1 . 2.27(4) ?
    O1 C1 . 1.382(3) ?
    O1 H1 . 0.90(4) ?
    C1 C6 . 1.389(4) ?
    C1 C2 . 1.398(3) ?
    C2 C3 . 1.390(3) ?
    C2 C7 . 1.502(4) ?
    C3 C4 . 1.389(4) ?
    C3 H3 . 0.9500 ?
    C4 C5 . 1.389(3) ?
    C4 C9 . 1.538(3) ?
    C5 C6 . 1.395(4) ?
    C5 H5 . 0.9500 ?
    C6 C8 . 1.504(3) ?
    C7 H7A . 0.9800 ?
    C7 H7B . 0.9800 ?
    C7 H7C . 0.9800 ?
    C8 H8A . 0.9800 ?
    C8 H8B . 0.9800 ?
    C8 H8C . 0.9800 ?
    C9 C12 . 1.533(3) ?
    C9 C11 . 1.539(4) ?
    C9 C10 . 1.543(4) ?
    C10 H10A . 0.9800 ?
    C10 H10B . 0.9800 ?
    C10 H10C . 0.9800 ?
    C11 H11A . 0.9800 ?
    C11 H11B . 0.9800 ?
    C11 H11C . 0.9800 ?
    C12 C17 . 1.391(3) ?
    C12 C13 . 1.398(3) ?
    C13 C14 . 1.390(3) ?
    C13 H13 . 0.9500 ?
    C14 C15 . 1.391(3) ?
    C14 C18 . 1.510(3) ?
    C15 O2 . 1.378(3) ?
    C15 C16 . 1.395(3) ?
    C16 C17 . 1.392(3) ?
    C16 C19 . 1.507(3) ?
    C17 H17 . 0.9500 ?
    C18 H18A . 0.9800 ?
    C18 H18B . 0.9800 ?
    C18 H18C . 0.9800 ?
    C19 H19A . 0.9800 ?
    C19 H19B . 0.9800 ?
    C19 H19C . 0.9800 ?
    O2 H2 . 0.85(3) ?
    C21 C22 . 1.365(4) ?
    C21 H21 . 0.9500 ?
    C22 C23 . 1.394(4) ?
    C22 H22 . 0.9500 ?
    C23 C24 . 1.392(4) ?
    C23 C26 . 1.528(4) ?
    C24 C25 . 1.379(4) ?
    C24 H24 . 0.9500 ?
    C25 H25 . 0.9500 ?
    C26 C31 . 1.398(12) ?
    C26 C29 . 1.459(6) ?
    C26 C27 . 1.544(8) ?
    C26 C30 . 1.547(9) ?
    C26 C28 . 1.584(6) ?
    C26 C32 . 1.653(10) ?
    C27 H27A . 0.9800 ?
    C27 H27B . 0.9800 ?
    C27 H27C . 0.9800 ?
    C28 H28A . 0.9800 ?
    C28 H28B . 0.9800 ?
    C28 H28C . 0.9800 ?
    C29 H29A . 0.9800 ?
    C29 H29B . 0.9800 ?
    C29 H29C . 0.9800 ?
    C30 H30A . 0.9800 ?
    C30 H30B . 0.9800 ?
    C30 H30C . 0.9800 ?
    C31 H31A . 0.9800 ?
    C31 H31B . 0.9800 ?
    C31 H31C . 0.9800 ?
    C32 H32A . 0.9800 ?
    C32 H32B . 0.9800 ?
    C32 H32C . 0.9800 ?
    C41 C42 . 1.398(6) ?
    C41 H41A . 0.9800 ?
    C41 H41B . 0.9800 ?
    C41 H41C . 0.9800 ?
    C42 C44 . 1.383(5) ?
    C42 C43 . 1.398(5) ?
    C43 C44 3_677 1.373(5) ?
    C43 H43 . 0.9500 ?
    C44 C43 3_677 1.373(5) ?
    C44 H44 . 0.9500 ?
loop_
    _geom_angle_atom_site_label_1
    _geom_angle_atom_site_label_2
    _geom_angle_atom_site_label_3
    _geom_angle_site_symmetry_1
    _geom_angle_site_symmetry_3
    _geom_angle
    _geom_angle_publ_flag
    C25 N20 C21 . . 121.4(3) ?
    C25 N20 Cl . . 128.1(2) ?
    C21 N20 Cl . . 109.82(19) ?
    C25 N20 H20 . . 125(2) ?
    C21 N20 H20 . . 113(2) ?
    H20 Cl H1 . . 82.2(14) ?
    C1 O1 H1 . . 116(2) ?
    O1 C1 C6 . . 116.0(2) ?
    O1 C1 C2 . . 122.3(2) ?
    C6 C1 C2 . . 121.6(2) ?
    C3 C2 C1 . . 117.7(2) ?
    C3 C2 C7 . . 120.8(2) ?
    C1 C2 C7 . . 121.5(2) ?
    C4 C3 C2 . . 122.9(2) ?
    C4 C3 H3 . . 118.6 ?
    C2 C3 H3 . . 118.6 ?
    C5 C4 C3 . . 117.2(2) ?
    C5 C4 C9 . . 123.9(2) ?
    C3 C4 C9 . . 118.9(2) ?
    C4 C5 C6 . . 122.5(3) ?
    C4 C5 H5 . . 118.8 ?
    C6 C5 H5 . . 118.8 ?
    C1 C6 C5 . . 118.1(2) ?
    C1 C6 C8 . . 120.7(2) ?
    C5 C6 C8 . . 121.2(3) ?
    C2 C7 H7A . . 109.5 ?
    C2 C7 H7B . . 109.5 ?
    H7A C7 H7B . . 109.5 ?
    C2 C7 H7C . . 109.5 ?
    H7A C7 H7C . . 109.5 ?
    H7B C7 H7C . . 109.5 ?
    C6 C8 H8A . . 109.5 ?
    C6 C8 H8B . . 109.5 ?
    H8A C8 H8B . . 109.5 ?
    C6 C8 H8C . . 109.5 ?
    H8A C8 H8C . . 109.5 ?
    H8B C8 H8C . . 109.5 ?
    C12 C9 C4 . . 110.1(2) ?
    C12 C9 C11 . . 107.2(2) ?
    C4 C9 C11 . . 112.3(2) ?
    C12 C9 C10 . . 111.8(2) ?
    C4 C9 C10 . . 107.6(2) ?
    C11 C9 C10 . . 107.9(2) ?
    C9 C10 H10A . . 109.5 ?
    C9 C10 H10B . . 109.5 ?
    H10A C10 H10B . . 109.5 ?
    C9 C10 H10C . . 109.5 ?
    H10A C10 H10C . . 109.5 ?
    H10B C10 H10C . . 109.5 ?
    C9 C11 H11A . . 109.5 ?
    C9 C11 H11B . . 109.5 ?
    H11A C11 H11B . . 109.5 ?
    C9 C11 H11C . . 109.5 ?
    H11A C11 H11C . . 109.5 ?
    H11B C11 H11C . . 109.5 ?
    C17 C12 C13 . . 117.0(2) ?
    C17 C12 C9 . . 123.5(2) ?
    C13 C12 C9 . . 119.4(2) ?
    C14 C13 C12 . . 122.7(2) ?
    C14 C13 H13 . . 118.6 ?
    C12 C13 H13 . . 118.6 ?
    C13 C14 C15 . . 117.9(2) ?
    C13 C14 C18 . . 120.8(2) ?
    C15 C14 C18 . . 121.3(2) ?
    O2 C15 C14 . . 122.1(2) ?
    O2 C15 C16 . . 116.3(2) ?
    C14 C15 C16 . . 121.6(2) ?
    C17 C16 C15 . . 118.2(2) ?
    C17 C16 C19 . . 121.0(2) ?
    C15 C16 C19 . . 120.7(2) ?
    C12 C17 C16 . . 122.4(2) ?
    C12 C17 H17 . . 118.8 ?
    C16 C17 H17 . . 118.8 ?
    C14 C18 H18A . . 109.5 ?
    C14 C18 H18B . . 109.5 ?
    H18A C18 H18B . . 109.5 ?
    C14 C18 H18C . . 109.5 ?
    H18A C18 H18C . . 109.5 ?
    H18B C18 H18C . . 109.5 ?
    C16 C19 H19A . . 109.5 ?
    C16 C19 H19B . . 109.5 ?
    H19A C19 H19B . . 109.5 ?
    C16 C19 H19C . . 109.5 ?
    H19A C19 H19C . . 109.5 ?
    H19B C19 H19C . . 109.5 ?
    C15 O2 H2 . . 113(2) ?
    N20 C21 C22 . . 120.4(3) ?
    N20 C21 H21 . . 119.8 ?
    C22 C21 H21 . . 119.8 ?
    C21 C22 C23 . . 121.0(3) ?
    C21 C22 H22 . . 119.5 ?
    C23 C22 H22 . . 119.5 ?
    C24 C23 C22 . . 116.4(2) ?
    C24 C23 C26 . . 123.2(2) ?
    C22 C23 C26 . . 120.5(2) ?
    C25 C24 C23 . . 120.8(3) ?
    C25 C24 H24 . . 119.6 ?
    C23 C24 H24 . . 119.6 ?
    N20 C25 C24 . . 120.0(3) ?
    N20 C25 H25 . . 120.0 ?
    C24 C25 H25 . . 120.0 ?
    C31 C26 C29 . . 126.9(6) ?
    C31 C26 C23 . . 116.9(5) ?
    C29 C26 C23 . . 114.7(3) ?
    C29 C26 C27 . . 111.2(5) ?
    C23 C26 C27 . . 109.2(3) ?
    C31 C26 C30 . . 115.0(8) ?
    C29 C26 C30 . . 55.7(5) ?
    C23 C26 C30 . . 109.1(4) ?
    C27 C26 C30 . . 141.3(5) ?
    C31 C26 C28 . . 67.4(8) ?
    C29 C26 C28 . . 109.0(4) ?
    C23 C26 C28 . . 106.1(3) ?
    C27 C26 C28 . . 106.2(4) ?
    C30 C26 C28 . . 57.2(5) ?
    C31 C26 C32 . . 108.5(8) ?
    C29 C26 C32 . . 46.9(4) ?
    C23 C26 C32 . . 103.1(4) ?
    C27 C26 C32 . . 73.8(5) ?
    C30 C26 C32 . . 102.6(6) ?
    C28 C26 C32 . . 148.7(4) ?
    C26 C27 H27A . . 109.5 ?
    C26 C27 H27B . . 109.5 ?
    C26 C27 H27C . . 109.5 ?
    C26 C28 H28A . . 109.5 ?
    C26 C28 H28B . . 109.5 ?
    C26 C28 H28C . . 109.5 ?
    C26 C29 H29A . . 109.5 ?
    C26 C29 H29B . . 109.5 ?
    C26 C29 H29C . . 109.5 ?
    C26 C30 H30A . . 109.5 ?
    C26 C30 H30B . . 109.5 ?
    H30A C30 H30B . . 109.5 ?
    C26 C30 H30C . . 109.5 ?
    H30A C30 H30C . . 109.5 ?
    H30B C30 H30C . . 109.5 ?
    C26 C31 H31A . . 109.5 ?
    C26 C31 H31B . . 109.5 ?
    H31A C31 H31B . . 109.5 ?
    C26 C31 H31C . . 109.5 ?
    H31A C31 H31C . . 109.5 ?
    H31B C31 H31C . . 109.5 ?
    C26 C32 H32A . . 109.5 ?
    C26 C32 H32B . . 109.5 ?
    H32A C32 H32B . . 109.5 ?
    C26 C32 H32C . . 109.5 ?
    H32A C32 H32C . . 109.5 ?
    H32B C32 H32C . . 109.5 ?
    C42 C41 H41A . . 109.5 ?
    C42 C41 H41B . . 109.5 ?
    H41A C41 H41B . . 109.5 ?
    C42 C41 H41C . . 109.5 ?
    H41A C41 H41C . . 109.5 ?
    H41B C41 H41C . . 109.5 ?
    C44 C42 C41 . . 119.3(4) ?
    C44 C42 C43 . . 119.4(4) ?
    C41 C42 C43 . . 121.3(5) ?
    C44 C43 C42 3_677 . 120.8(4) ?
    C44 C43 H43 3_677 . 119.6 ?
    C42 C43 H43 . . 119.6 ?
    C43 C44 C42 3_677 . 119.9(4) ?
    C43 C44 H44 3_677 . 120.1 ?
    C42 C44 H44 . . 120.1 ?
loop_
    _geom_hbond_atom_site_label_D
    _geom_hbond_atom_site_label_H
    _geom_hbond_atom_site_label_A
    _geom_hbond_site_symmetry_A
    _geom_hbond_distance_DH
    _geom_hbond_distance_HA
    _geom_hbond_distance_DA
    _geom_hbond_angle_DHA
    N20 H20 Cl . 1.06(4) 1.98(4) 3.035(3) 173(3)
    O2 H2 Cl 3_666 0.85(3) 2.30(3) 3.079(2) 153(3)
    O1 H1 Cl . 0.90(4) 2.27(4) 3.118(2) 157(3)
data_global
_journal_date_recd_electronic     2013-12-05
_journal_date_accepted     2014-03-03
_journal_name_full     'Acta Crystallographica, Section E'
_journal_year     2014
_journal_volume     70
_journal_issue      4
_journal_page_first     o413
_journal_page_last     o414
_journal_paper_category     QO
_journal_paper_doi     10.1107/S1600536814004942
_journal_coeditor_code     GG2132
_publ_contact_author_name     'Dr A. J. Nielson'
_publ_contact_author_address
;
Chemistry
Institute of Natural and Mathematical Sciences,
Massey University at Albany
Private Bag 102904
North Shore Mail Centre,
Auckland
New Zealand
;
_publ_contact_author_email     'a.j.nielson@massey.ac.nz'
_publ_contact_author_fax     '64 9 4439640'
_publ_contact_author_phone     '64 9 4439360'
_publ_section_title
;
A two-dimensional lattice involving
4,4'-(propane-2,2-diyl)bis(2,6-dimethylphenol) (tetramethyl bisphenol A),
hydrogen bonded with 4-<i>tert</i>-butylpyridinium hydrochloride
;
loop_
    _publ_author_name
    _publ_author_address
    'Nielson, Alastair J.'
;
Chemistry
Institute of Natural and Mathematical Sciences
Massey University at Albany
PO Box 102904
North Shore Mail Centre
Auckland
New Zealand
;
    'Waters, Joyce M.'
;
Chemistry
Institute of Natural and Mathematical Sciences
Massey University at Albany
PO Box 102904
North Shore Mail Centre
Auckland
New Zealand
;
_publ_section_synopsis     .
