# Supplementary material for: 4-tert-Butyl­pyridinium chloride–4,4′-(propane-2,2-di­yl)bis­(2,6-di­methyl­phenol)–toluene (2/2/1)
Source: Acta Crystallogr Sect E Struct Rep Online. 2014 Mar 12;70(Pt 4):o413–4. doi: 10.1107/S1600536814004942 (PMC3998618; doi:10.1107/S1600536814004942)
Supplement: Supplementary file 2 [file e-70-0o413-Isup2.hkl]

# 
# h,k,l, Fc-squared, Fo-squared, sigma(Fo-squared) and status flag 
# 
data_I
_shelx_title ' ajn278 in P2(1)/n' 
_shelx_refln_list_code          4 
_shelx_F_calc_maximum      207.62 
_exptl_crystal_F_000      1082.00 
_reflns_d_resolution_high  0.8393 
 
loop_ 
 _symmetry_equiv_pos_as_xyz 
 'x, y, z' 
 '-x+1/2, y+1/2, -z+1/2' 
 '-x, -y, -z' 
 'x-1/2, -y-1/2, z-1/2' 
 
_cell_length_a    13.5656 
_cell_length_b    14.3215 
_cell_length_c    15.7870 
_cell_angle_alpha  90.000 
_cell_angle_beta  112.186 
_cell_angle_gamma  90.000 
 
_shelx_F_squared_multiplier     1.000 
 
loop_ 
 _refln_index_h 
 _refln_index_k 
 _refln_index_l 
 _refln_F_squared_calc 
 _refln_F_squared_meas 
 _refln_F_squared_sigma 
 _refln_observed_status 
   2   0   0    31152.71    30866.44    992.86 o 
   4   0   0     3366.59     3177.49    110.69 o 
   6   0   0      473.43      535.50     32.20 o 
   8   0   0      108.94      143.02     23.91 o 
  10   0   0     1420.77     1453.69     69.13 o 
  12   0   0     1630.85     1757.43     60.57 o 
  14   0   0       52.84       87.13     44.58 o 
   1   1   0        5.87        3.34      2.23 o 
   2   1   0        2.51       -2.31      3.49 o 
   3   1   0      618.89      673.39     15.87 o 
   4   1   0      139.84      137.68     10.19 o 
   5   1   0      599.77      673.90     24.93 o 
   6   1   0      444.95      411.82     20.78 o 
   7   1   0        1.45        6.04      9.43 o 
   8   1   0       43.84       32.89     12.81 o 
   9   1   0      268.58      247.28     18.59 o 
  10   1   0       57.58       22.64     29.27 o 
  11   1   0       29.12       53.02     16.10 o 
  12   1   0     1304.16     1240.02     38.96 o 
  13   1   0      567.04      587.20     28.69 o 
  14   1   0      422.04      471.70     50.13 o 
   0   2   0      246.68      204.74      8.43 o 
   1   2   0     4669.88     4511.07     62.57 o 
   2   2   0     1025.54      971.37     17.59 o 
   3   2   0       70.10       96.95      8.33 o 
   4   2   0        1.63        7.21      6.84 o 
   5   2   0     1499.48     1331.78     34.56 o 
   6   2   0       14.60        8.84     16.36 o 
   7   2   0      626.34      631.69     27.72 o 
   8   2   0       66.48       55.64     13.45 o 
   9   2   0      221.83      226.07     23.63 o 
  10   2   0      210.01      210.09     19.93 o 
  11   2   0       23.50       33.22     14.95 o 
  12   2   0      301.72      279.88     38.89 o 
  13   2   0        2.06      -13.24     14.70 o 
  14   2   0      242.79      165.91     39.44 o 
   1   3   0     6854.02     6391.59     95.65 o 
   2   3   0      207.11      249.47      8.68 o 
   3   3   0      270.89      274.90     10.19 o 
   4   3   0      261.24      255.52     11.65 o 
   5   3   0      262.85      292.80     12.65 o 
   6   3   0     5712.87     5876.23    103.57 o 
   7   3   0     1108.67     1168.69     44.18 o 
   8   3   0      760.89      807.07     27.49 o 
   9   3   0      726.90      707.64     27.75 o 
  10   3   0     1641.37     1711.32     45.87 o 
  11   3   0       27.31       -7.46     13.68 o 
  12   3   0        2.05      -19.09     19.09 o 
  13   3   0      331.33      361.22     43.02 o 
  14   3   0       18.71       16.46     41.23 o 
   0   4   0     2413.08     2431.34    113.81 o 
   1   4   0     3159.61     3062.03     49.06 o 
   2   4   0       12.37       16.49      5.73 o 
   3   4   0      191.32      165.45      8.92 o 
   4   4   0      759.45      762.87     17.36 o 
   5   4   0      402.58      481.91     15.30 o 
   6   4   0     2159.17     2177.67     43.59 o 
   7   4   0      490.80      476.68     21.20 o 
   8   4   0      433.92      481.23     22.53 o 
   9   4   0      717.90      692.18     26.76 o 
  10   4   0      163.61      168.19     18.73 o 
  11   4   0       36.86      -20.62     30.39 o 
  12   4   0      528.52      537.72     51.64 o 
  13   4   0       23.83       36.39     37.87 o 
  14   4   0        1.49       27.28     22.44 o 
   1   5   0      320.05      316.92     10.01 o 
   2   5   0     4575.77     4430.41     63.32 o 
   3   5   0       31.71       40.09      7.38 o 
   4   5   0      199.57      155.01      9.76 o 
   5   5   0        0.09        1.08      8.06 o 
   6   5   0     1771.69     1721.21     36.31 o 
   7   5   0      338.66      319.84     23.23 o 
   8   5   0       78.58       70.29     15.41 o 
   9   5   0      541.08      572.84     89.64 o 
  10   5   0        0.17       -2.36     25.25 o 
  11   5   0       75.22       55.20     43.02 o 
  12   5   0        8.30       30.03     23.24 o 
  13   5   0      111.70       74.01     49.27 o 
  14   5   0       42.59      -18.05     22.51 o 
   0   6   0      456.49      419.07     18.96 o 
   1   6   0       22.93       14.49      8.56 o 
   2   6   0      319.54      398.88     11.12 o 
   3   6   0     6762.91     6807.85     95.96 o 
   4   6   0       18.62       23.65      8.19 o 
   5   6   0     1147.97      972.56     21.84 o 
   6   6   0       73.46      105.87     11.44 o 
   7   6   0      124.92      146.85     17.61 o 
   8   6   0       43.91       68.56     19.38 o 
   9   6   0       17.71       28.32     21.51 o 
  10   6   0      105.06      109.74     47.26 o 
  11   6   0      130.21       90.50     21.64 o 
  12   6   0      147.17      168.48     28.27 o 
  13   6   0      131.58      184.76     28.64 o 
   1   7   0      148.71      125.74      7.85 o 
   2   7   0        5.94        7.87      7.07 o 
   3   7   0     1958.80     1851.17     30.03 o 
   4   7   0     1942.85     1926.38     35.17 o 
   5   7   0      352.68      373.21     18.78 o 
   6   7   0      115.42      146.75     17.08 o 
   7   7   0     1234.18     1294.51     40.10 o 
   8   7   0       48.05       77.06     23.53 o 
   9   7   0       20.88       48.59     22.13 o 
  10   7   0        0.98      -17.65     23.91 o 
  11   7   0        4.32       24.10     26.03 o 
  12   7   0        5.14       57.64     41.00 o 
  13   7   0       13.14       45.09     24.70 o 
   0   8   0     1307.80     1178.95     30.10 o 
   1   8   0      757.51      836.89     17.06 o 
   2   8   0      294.13      335.25     11.21 o 
   3   8   0      809.13      809.73     19.64 o 
   4   8   0     3252.32     3311.72     64.19 o 
   5   8   0      297.15      300.98     18.28 o 
   6   8   0      478.24      492.59     22.22 o 
   7   8   0      121.13      129.41     35.72 o 
   8   8   0       58.61       50.26     28.94 o 
   9   8   0      268.61      179.03     29.79 o 
  10   8   0       36.62      -13.68     16.75 o 
  11   8   0       19.46       31.69     28.60 o 
  12   8   0      283.87      312.89     48.38 o 
  13   8   0       14.85       37.82     51.28 o 
   1   9   0      259.54      199.55     10.32 o 
   2   9   0       96.51      120.66     12.85 o 
   3   9   0        1.24       21.77     11.00 o 
   4   9   0      567.38      546.68     20.44 o 
   5   9   0        2.05        6.19     13.71 o 
   6   9   0      657.94      700.30     25.55 o 
   7   9   0      324.44      308.51     32.01 o 
   8   9   0      158.87      137.46     30.95 o 
   9   9   0        8.30       69.09     23.49 o 
  10   9   0     1047.96     1054.19     46.46 o 
  11   9   0        1.49       18.77     30.17 o 
  12   9   0       42.70       26.14     28.43 o 
   0  10   0       41.87       33.16     10.52 o 
   1  10   0       51.55       36.66     17.32 o 
   2  10   0       57.48       85.62     13.44 o 
   3  10   0       68.04       59.62     19.71 o 
   4  10   0      279.46      296.99     21.36 o 
   5  10   0     1500.38     1469.11     37.65 o 
   6  10   0      161.44      184.40     18.46 o 
   7  10   0      795.22      771.98     28.04 o 
   8  10   0      214.32      232.25     26.31 o 
   9  10   0       16.24       18.03     20.19 o 
  10  10   0      325.19      317.02     31.69 o 
  11  10   0        5.93      -13.37     20.56 o 
  12  10   0        0.02       33.34     53.96 o 
   1  11   0      770.76      816.94     22.13 o 
   2  11   0      781.61      824.06     26.23 o 
   3  11   0      262.86      256.13     16.64 o 
   4  11   0      802.89      828.34     28.11 o 
   5  11   0        2.09       18.89     13.74 o 
   6  11   0      449.09      529.56     42.82 o 
   7  11   0      139.29      150.55     18.08 o 
   8  11   0      293.67      276.81     27.81 o 
   9  11   0       29.31       47.05     21.73 o 
  10  11   0      432.25      459.89     37.74 o 
  11  11   0       99.01      132.79     25.20 o 
   0  12   0     1357.91     1419.99     72.92 o 
   1  12   0      158.96      197.79     27.66 o 
   2  12   0      355.77      331.35     66.16 o 
   3  12   0      508.39      538.14     22.98 o 
   4  12   0     1060.91     1129.06     45.31 o 
   5  12   0      114.61      131.72     23.55 o 
   6  12   0      272.05      266.95     29.16 o 
   7  12   0      341.84      342.13     24.93 o 
   8  12   0      226.78      214.76     26.98 o 
   9  12   0       78.23        9.61     27.49 o 
  10  12   0        0.03       19.06     25.97 o 
   1  13   0      170.80      190.96     39.56 o 
   2  13   0      648.76      668.24     38.72 o 
   3  13   0        0.03      -19.58     24.69 o 
   4  13   0      164.78      202.07     18.32 o 
   5  13   0       36.32       10.43     16.09 o 
   6  13   0        6.79       -4.16     16.53 o 
   7  13   0       31.19       54.41     18.69 o 
   8  13   0        0.47       -6.59     37.65 o 
   9  13   0      149.78      164.87     25.16 o 
   0  14   0      239.77      233.76     37.77 o 
   1  14   0       27.04       18.39     21.70 o 
   2  14   0      156.97      117.84     27.13 o 
   3  14   0      304.94      284.05     29.66 o 
   4  14   0      258.83      268.11     79.78 o 
   5  14   0        0.07        0.89     25.92 o 
   6  14   0       18.49       12.84     14.98 o 
   7  14   0       29.71       41.21     25.30 o 
   8  14   0        6.59       54.37     28.90 o 
   1  15   0      285.97      360.82     33.92 o 
   2  15   0        2.26       -6.03     18.64 o 
   3  15   0       93.67       40.92     21.62 o 
   4  15   0       31.00        6.50     43.01 o 
   5  15   0       17.70      -16.98     16.98 o 
   6  15   0       19.28       13.55     21.94 o 
   7  15   0       46.84       42.20     26.37 o 
   1  16   0      176.61      135.21     32.63 o 
   2  16   0      302.51      347.40     36.61 o 
   3  16   0       39.46       76.95     39.22 o 
   4  16   0      339.67      344.32     36.09 o 
   5  16   0        0.54      -31.73     31.73 o 
   1  17   0       97.00       97.98     32.07 o 
 -15   0   1      504.87      501.73     35.11 o 
 -13   0   1       24.01       50.08     19.50 o 
 -11   0   1      544.97      564.89     41.36 o 
  -9   0   1      270.66      302.63     34.20 o 
  -7   0   1      332.71      303.79     27.94 o 
  -5   0   1      230.43      293.73     24.81 o 
  -3   0   1    43107.54    46531.01   1495.61 o 
   1   0   1      561.74      618.75     24.43 o 
   3   0   1     2190.80     1986.09     75.69 o 
   5   0   1      322.79      319.36     18.42 o 
   7   0   1      314.22      283.88     27.49 o 
   9   0   1      486.87      412.44     37.11 o 
  11   0   1       92.91       99.21     33.18 o 
  13   0   1     1657.12     1709.66     62.50 o 
 -15   1   1      176.89      176.46     25.84 o 
 -14   1   1      153.83      162.25     20.22 o 
 -13   1   1        4.76       61.49     24.10 o 
 -12   1   1     1736.51     1791.63     48.81 o 
 -11   1   1      591.09      587.66     26.77 o 
 -10   1   1       31.16       16.94     17.34 o 
  -9   1   1      180.49      160.22     16.38 o 
  -8   1   1       72.37       50.13     16.47 o 
  -7   1   1     2019.62     2031.56     46.99 o 
  -6   1   1        0.85       13.53     15.62 o 
  -5   1   1     4603.55     4421.00     88.61 o 
  -4   1   1      520.70      472.32     16.16 o 
  -3   1   1      450.12      414.65     13.41 o 
  -2   1   1    10296.99     9416.67    178.40 o 
  -1   1   1       55.66       71.54      3.76 o 
   0   1   1      250.68      243.15      5.36 o 
   1   1   1      582.99      494.21     12.10 o 
   2   1   1      172.15      130.12      6.28 o 
   3   1   1     2135.06     2099.95     35.10 o 
   4   1   1        1.80       12.26     20.33 o 
   5   1   1      142.56      131.34     11.11 o 
   6   1   1      491.78      477.14     18.59 o 
   7   1   1       41.16       37.68     15.93 o 
   8   1   1      273.90      268.14     18.95 o 
   9   1   1      139.90      179.07     29.25 o 
  10   1   1       77.12       66.19     16.37 o 
  11   1   1       62.62       86.83     18.23 o 
  12   1   1      210.56      189.41     25.16 o 
  13   1   1      547.91      589.20     29.83 o 
  14   1   1       44.38       67.03     31.65 o 
 -15   2   1       23.52       70.44     26.93 o 
 -14   2   1       49.70       50.50     20.42 o 
 -13   2   1       28.73       23.60     39.15 o 
 -12   2   1       51.03       43.91     16.10 o 
 -11   2   1        0.45       51.02     40.78 o 
 -10   2   1      775.46      781.58     29.04 o 
  -9   2   1        4.11       -1.71     13.41 o 
  -8   2   1     1350.09     1348.42     36.33 o 
  -7   2   1        1.83        9.58     11.09 o 
  -6   2   1     3714.48     3655.28     75.40 o 
  -5   2   1      219.05      182.08     12.81 o 
  -4   2   1     2090.53     2173.41     61.60 o 
  -3   2   1      441.45      452.45     14.57 o 
  -2   2   1     5309.45     4896.08     74.03 o 
  -1   2   1       98.50       89.92      4.38 o 
   0   2   1     2441.58     2223.31     38.39 o 
   1   2   1    15889.04    15456.97    293.75 o 
   2   2   1     4621.45     4496.88     76.35 o 
   3   2   1     3462.33     3398.02     60.36 o 
   4   2   1      834.30      804.53     19.52 o 
   5   2   1     1341.86     1345.62     30.92 o 
   6   2   1     1140.65     1067.30     25.55 o 
   7   2   1      104.04      117.99     12.41 o 
   8   2   1       26.86       29.86     19.42 o 
   9   2   1       67.57       66.39     25.59 o 
  10   2   1      286.54      337.62     38.28 o 
  11   2   1      617.13      589.84     27.09 o 
  12   2   1        8.13       32.64     16.38 o 
  13   2   1       38.04       90.89     37.54 o 
  14   2   1      114.70      154.53     45.14 o 
 -15   3   1       21.41       21.45     31.51 o 
 -14   3   1       66.24       71.05     25.34 o 
 -13   3   1      268.46      284.00     29.52 o 
 -12   3   1      272.94      304.31     24.41 o 
 -11   3   1      326.27      340.93     22.80 o 
 -10   3   1      367.44      369.70     22.32 o 
  -9   3   1     1876.82     2024.30     49.83 o 
  -8   3   1        0.20        5.30     11.41 o 
  -7   3   1       14.52       20.78     14.12 o 
  -6   3   1       72.98      101.15     12.56 o 
  -5   3   1     2818.30     3022.28     63.48 o 
  -4   3   1     1794.18     1711.58     38.14 o 
  -3   3   1      595.71      630.45     15.88 o 
  -2   3   1     2772.95     2599.76     38.01 o 
  -1   3   1      157.41      148.91      5.98 o 
   0   3   1     2675.16     2440.72     38.48 o 
   1   3   1     2349.22     2391.33     62.60 o 
   2   3   1    32346.41    32461.16    529.14 o 
   3   3   1       15.14       25.22      7.19 o 
   4   3   1       92.38      102.79      9.10 o 
   5   3   1        1.48       22.23      8.61 o 
   6   3   1      217.55      209.28     13.05 o 
   7   3   1     1599.27     1706.98     37.26 o 
   8   3   1      844.00      848.20     28.34 o 
   9   3   1      183.93      197.68     18.57 o 
  10   3   1      116.43      117.29     32.65 o 
  11   3   1      153.11      168.77     24.22 o 
  12   3   1        3.88       -2.92     18.37 o 
  13   3   1      122.91      107.99     40.56 o 
  14   3   1        1.58       57.45     23.19 o 
 -14   4   1        6.08      -19.63     19.63 o 
 -13   4   1        3.99        5.78     22.34 o 
 -12   4   1      294.45      272.60     41.90 o 
 -11   4   1       94.63       80.67     29.94 o 
 -10   4   1      772.45      716.86     27.18 o 
  -9   4   1      152.01      147.40     18.47 o 
  -8   4   1       24.63       46.42     14.87 o 
  -7   4   1       42.44       37.18     18.36 o 
  -6   4   1        0.86       52.83     27.62 o 
  -5   4   1      267.28      284.07     13.98 o 
  -4   4   1      182.63      187.16      9.54 o 
  -3   4   1     1288.91     1213.30     20.91 o 
  -2   4   1     2261.52     2110.12     31.92 o 
  -1   4   1     1521.55     1516.03     23.75 o 
   0   4   1      491.49      551.96     12.47 o 
   1   4   1     7420.29     7000.06     96.55 o 
   2   4   1        0.01       20.61     15.74 o 
   3   4   1     4430.24     4190.05     66.17 o 
   4   4   1        2.11        7.11     14.16 o 
   5   4   1     2065.64     2068.60     41.11 o 
   6   4   1       13.65       16.58      8.84 o 
   7   4   1       46.15       37.61     11.44 o 
   8   4   1      576.50      565.46     20.92 o 
   9   4   1      840.44      831.37     29.46 o 
  10   4   1        5.05       21.34     18.47 o 
  11   4   1      139.48      134.80     26.04 o 
  12   4   1       18.11       11.12     59.55 o 
  13   4   1      362.65      361.63     31.51 o 
  14   4   1       27.69      -24.48     26.14 o 
 -14   5   1       23.49       91.66     32.85 o 
 -13   5   1       41.74       49.28     23.86 o 
 -12   5   1      160.34      151.64     40.90 o 
 -11   5   1      125.26       86.53     25.70 o 
 -10   5   1        3.25      -17.61     19.80 o 
  -9   5   1     1101.49     1088.62     33.03 o 
  -8   5   1      206.75      195.76     23.96 o 
  -7   5   1        0.13        7.82     22.34 o 
  -6   5   1      216.52      242.49     16.13 o 
  -5   5   1      285.12      256.23     14.36 o 
  -4   5   1      202.05      160.62      9.80 o 
  -3   5   1     2366.77     2312.38     35.53 o 
  -2   5   1      520.50      512.44     11.92 o 
  -1   5   1      297.37      244.82      8.93 o 
   0   5   1     1729.46     1643.51     28.24 o 
   1   5   1     4615.12     4294.93     60.76 o 
   2   5   1       10.56        2.74      7.84 o 
   3   5   1     2851.88     2830.96     46.68 o 
   4   5   1     2313.25     2287.86     46.78 o 
   5   5   1     1270.16     1250.29     27.98 o 
   6   5   1        3.25        6.33     12.29 o 
   7   5   1     1209.75     1158.63     28.53 o 
   8   5   1      253.25      203.43     20.70 o 
   9   5   1      370.32      408.34     38.11 o 
  10   5   1      647.87      614.33     35.30 o 
  11   5   1       53.27       21.02     42.68 o 
  12   5   1      240.75      236.77     25.75 o 
  13   5   1      205.83      199.05     26.94 o 
 -14   6   1      276.53      388.27     38.64 o 
 -13   6   1        7.90       53.41     22.49 o 
 -12   6   1        3.09       32.90     24.81 o 
 -11   6   1        8.90      -16.06     16.06 o 
 -10   6   1       32.72       33.39     20.21 o 
  -9   6   1      257.94      234.83     25.65 o 
  -8   6   1      840.79      878.08     62.95 o 
  -7   6   1       14.57       19.65     17.65 o 
  -6   6   1      924.89      904.94     30.79 o 
  -5   6   1      555.07      603.14     17.14 o 
  -4   6   1      849.99      875.99     19.95 o 
  -3   6   1      385.13      414.35     11.70 o 
  -2   6   1     1303.27     1280.77     21.86 o 
  -1   6   1     1248.62     1180.35     20.33 o 
   0   6   1      272.04      293.92      9.98 o 
   1   6   1     1678.71     1686.33     26.41 o 
   2   6   1     5240.73     5028.37     77.41 o 
   3   6   1       74.33      112.48      8.14 o 
   4   6   1       82.40       71.88      9.17 o 
   5   6   1     1345.89     1404.33     33.59 o 
   6   6   1      752.81      761.30     27.97 o 
   7   6   1       26.41        9.75     18.77 o 
   8   6   1     1036.43      990.02     34.66 o 
   9   6   1        6.45       10.06     29.27 o 
  10   6   1      545.80      654.61     57.90 o 
  11   6   1        8.63      -13.40     18.62 o 
  12   6   1       48.48       34.64     20.68 o 
  13   6   1       18.07       57.57     24.51 o 
 -13   7   1       35.77       38.96     23.39 o 
 -12   7   1       62.75      100.25     28.59 o 
 -11   7   1       31.89       80.81     28.15 o 
 -10   7   1      150.76      166.45     22.75 o 
  -9   7   1      781.74      786.67     57.01 o 
  -8   7   1      898.68      893.49     38.66 o 
  -7   7   1      159.83      157.12     23.82 o 
  -6   7   1       89.95       52.92     30.33 o 
  -5   7   1      146.65      131.29     12.30 o 
  -4   7   1      227.32      259.96     11.04 o 
  -3   7   1      334.83      312.38     13.45 o 
  -2   7   1     2032.22     2130.70     33.75 o 
  -1   7   1       71.63       83.89      7.40 o 
   0   7   1     1650.01     1562.09     25.74 o 
   1   7   1     2005.47     2055.98     31.85 o 
   2   7   1      765.38      849.65     15.78 o 
   3   7   1     1790.39     1781.31     37.75 o 
   4   7   1      380.68      368.83     17.35 o 
   5   7   1      582.84      646.42     21.76 o 
   6   7   1       21.10       13.36     12.93 o 
   7   7   1      898.46      892.01     31.78 o 
   8   7   1       19.64       15.74     17.66 o 
   9   7   1       67.75      101.40     22.48 o 
  10   7   1       79.76       86.52     24.18 o 
  11   7   1       66.10       80.71     24.64 o 
  12   7   1        1.11       -3.65     45.69 o 
  13   7   1        5.75       16.20     25.46 o 
 -13   8   1       22.72       91.93     27.93 o 
 -12   8   1       95.30      135.51     48.83 o 
 -11   8   1      134.63      117.31     25.26 o 
 -10   8   1       37.50       49.96     33.18 o 
  -9   8   1       15.24        5.00     17.40 o 
  -8   8   1      183.81      235.41     26.18 o 
  -7   8   1      594.02      623.91     34.04 o 
  -6   8   1       23.82        9.50     26.81 o 
  -5   8   1       50.68       44.24     21.38 o 
  -4   8   1      449.98      467.70     13.75 o 
  -3   8   1      151.70      142.01     10.43 o 
  -2   8   1        0.05        4.67      6.36 o 
  -1   8   1       67.60       70.47      7.72 o 
   0   8   1      822.70      829.52     16.85 o 
   1   8   1     1639.16     1723.76     28.03 o 
   2   8   1       60.73       28.89      7.18 o 
   3   8   1      772.05      837.21     24.84 o 
   4   8   1       16.84        7.17     10.57 o 
   5   8   1      182.16      192.01     16.12 o 
   6   8   1      113.91      110.79     15.43 o 
   7   8   1        1.87       -7.04     13.45 o 
   8   8   1      103.49      121.85     20.58 o 
   9   8   1      923.81      945.10     55.56 o 
  10   8   1       57.17       65.19     28.83 o 
  11   8   1       49.18       73.94     24.62 o 
  12   8   1       92.35      108.28     31.06 o 
 -12   9   1        8.83       28.91     20.45 o 
 -11   9   1        1.29       31.02     50.16 o 
 -10   9   1        4.06       18.52     19.70 o 
  -9   9   1       72.64       99.07     25.59 o 
  -8   9   1      871.44      914.25     41.48 o 
  -7   9   1      401.52      366.18     24.13 o 
  -6   9   1      414.60      431.21     24.60 o 
  -5   9   1      902.28      925.05     29.63 o 
  -4   9   1     1208.25     1272.93     32.68 o 
  -3   9   1       91.47       89.13     11.28 o 
  -2   9   1      371.31      354.28     12.58 o 
  -1   9   1      440.26      473.53     13.52 o 
   0   9   1      905.23      823.38     15.84 o 
   1   9   1        2.84      -10.26     10.26 o 
   2   9   1       26.84       15.67     14.00 o 
   3   9   1      589.52      633.31     22.41 o 
   4   9   1      345.80      328.75     19.30 o 
   5   9   1      191.21      188.28     17.67 o 
   6   9   1      195.72      195.58     17.95 o 
   7   9   1      562.46      522.08     26.93 o 
   8   9   1      152.14      201.56     34.77 o 
   9   9   1      160.66      162.87     27.32 o 
  10   9   1       94.32       90.04     22.62 o 
  11   9   1       14.52        6.58     20.19 o 
  12   9   1      175.45      195.90     32.06 o 
 -12  10   1       14.38        0.67     24.13 o 
 -11  10   1       65.58       88.19     26.72 o 
 -10  10   1       33.58      141.80     28.94 o 
  -9  10   1        9.51       21.23     60.11 o 
  -8  10   1        8.52      -14.47     14.47 o 
  -7  10   1       52.38       27.39     15.74 o 
  -6  10   1      130.93      103.98     18.32 o 
  -5  10   1     1877.33     2013.66     44.93 o 
  -4  10   1      187.87      173.42     16.59 o 
  -3  10   1      987.24      997.48     28.10 o 
  -2  10   1     1651.35     1675.12     37.75 o 
  -1  10   1      349.97      354.11     13.54 o 
   0  10   1      126.63      141.43     13.28 o 
   1  10   1        0.52        1.13     10.68 o 
   2  10   1        0.48        3.59     13.21 o 
   3  10   1        8.90        5.21     11.16 o 
   4  10   1        9.41        2.49     19.74 o 
   5  10   1      747.47      671.13     24.83 o 
   6  10   1       75.14       49.16     17.68 o 
   7  10   1       73.44       86.60     21.26 o 
   8  10   1       15.99       44.81     17.75 o 
   9  10   1        0.54      -19.18     19.18 o 
  10  10   1      128.35      209.42     48.49 o 
  11  10   1        4.63      -16.53     16.53 o 
 -11  11   1      103.43      174.64     31.80 o 
 -10  11   1      226.45      189.52     40.90 o 
  -9  11   1       24.84       63.65     24.81 o 
  -8  11   1      138.69       90.74     36.09 o 
  -7  11   1      650.39      665.82     29.65 o 
  -6  11   1      637.13      592.23     27.30 o 
  -5  11   1      396.04      377.68     24.36 o 
  -4  11   1      374.23      385.24     20.88 o 
  -3  11   1      424.19      419.24     20.55 o 
  -2  11   1        2.07       -4.79     10.50 o 
  -1  11   1      100.99      125.33     28.16 o 
   0  11   1      170.70      170.64     14.43 o 
   1  11   1        0.58       16.36     14.03 o 
   2  11   1      337.02      350.82     18.22 o 
   3  11   1      246.50      284.61     19.89 o 
   4  11   1       33.58       37.90     13.60 o 
   5  11   1       70.22       86.88     15.38 o 
   6  11   1      209.21      210.89     19.81 o 
   7  11   1        8.47       10.70     17.09 o 
   8  11   1      728.67      771.29     33.68 o 
   9  11   1      324.82      378.31     31.58 o 
  10  11   1        1.06       -7.90     25.25 o 
  11  11   1        2.09       -1.58     19.10 o 
 -10  12   1       66.17       38.09     30.50 o 
  -9  12   1        3.44       42.42     31.28 o 
  -8  12   1       15.54       13.47     20.22 o 
  -7  12   1      126.82      118.60     21.98 o 
  -6  12   1      307.70      308.28     23.00 o 
  -5  12   1       85.61       70.57     29.98 o 
  -4  12   1      349.67      311.02     21.25 o 
  -3  12   1      303.93      336.82     75.10 o 
  -2  12   1       55.65       14.97     29.83 o 
  -1  12   1     1349.39     1295.28     79.52 o 
   0  12   1       13.23       -4.51     19.05 o 
   1  12   1     1325.43     1364.43     51.58 o 
   2  12   1      197.96      229.39     17.67 o 
   3  12   1        1.18      -10.07     15.35 o 
   4  12   1       14.31       13.77     25.67 o 
   5  12   1      754.63      732.77     27.23 o 
   6  12   1      250.69      256.50     18.75 o 
   7  12   1       43.00       60.61     17.02 o 
   8  12   1        2.21       -0.32     24.36 o 
   9  12   1      203.44      174.92     25.81 o 
  10  12   1        4.16       29.94     38.88 o 
  -9  13   1       10.56       22.38     20.79 o 
  -8  13   1       21.03       41.44     19.20 o 
  -7  13   1       44.80       86.57     22.88 o 
  -6  13   1        0.36       -7.38     19.49 o 
  -5  13   1      579.28      561.45     28.61 o 
  -4  13   1       44.73       54.55     21.47 o 
  -3  13   1        0.43       25.69     28.60 o 
  -2  13   1        1.75       14.50     20.21 o 
  -1  13   1       20.76      -12.65     19.19 o 
   0  13   1      169.04      149.97     22.71 o 
   1  13   1       11.58        0.20     20.70 o 
   2  13   1       65.95       75.27     41.67 o 
   3  13   1      147.38      164.72     17.64 o 
   4  13   1     1079.03     1125.08     32.72 o 
   5  13   1       16.03        6.10     23.66 o 
   6  13   1      130.11      118.77     19.64 o 
   7  13   1       87.24      121.21     23.77 o 
   8  13   1        0.47       -7.60     31.51 o 
   9  13   1      102.38      139.14     27.14 o 
  -8  14   1      116.54       92.93     43.25 o 
  -7  14   1        3.07        9.53     17.63 o 
  -6  14   1       23.90       -9.48     21.12 o 
  -5  14   1      126.08      137.63     28.80 o 
  -4  14   1        6.28        5.32     22.01 o 
  -3  14   1        2.44        1.26     21.17 o 
  -2  14   1      363.67      381.63     30.96 o 
  -1  14   1      120.28      175.23     25.83 o 
   0  14   1      335.97      301.80     34.02 o 
   1  14   1       51.72       66.06     22.97 o 
   2  14   1      216.08      210.73     27.03 o 
   3  14   1       36.86       18.01     54.08 o 
   4  14   1       51.36      -11.51     17.42 o 
   5  14   1      234.78      256.31     23.71 o 
   6  14   1       92.96       94.87     17.05 o 
   7  14   1        0.30       25.70     17.70 o 
   8  14   1        0.10        0.80     46.70 o 
  -7  15   1        0.60      -18.51     22.01 o 
  -6  15   1      118.21       95.70     26.78 o 
  -5  15   1      169.87       97.85     30.50 o 
  -4  15   1      121.44       91.46     25.23 o 
  -3  15   1      206.24      237.60     29.27 o 
  -2  15   1      227.71      241.68     32.60 o 
  -1  15   1      148.36      116.98     28.75 o 
   0  15   1        0.91       17.84     32.18 o 
   1  15   1       37.90       67.70     23.08 o 
   2  15   1      217.22      253.37     43.58 o 
   3  15   1        3.93      -21.90     21.90 o 
   4  15   1        0.26      -20.78     20.78 o 
   5  15   1       65.47       62.01     27.97 o 
   6  15   1        2.46        3.65     33.41 o 
  -5  16   1       43.92       37.47     54.86 o 
  -4  16   1       18.86       67.96     24.62 o 
  -3  16   1      570.03      585.22     37.81 o 
  -2  16   1      217.65      232.09     31.96 o 
  -1  16   1        5.96       20.01     23.70 o 
   0  16   1       80.92       82.78     32.96 o 
   1  16   1        3.80       25.98     25.66 o 
   2  16   1       13.25      -19.67     19.67 o 
   3  16   1       59.77      102.03     55.19 o 
   4  16   1        2.77      -20.44     20.44 o 
  -1  17   1       93.55       70.36     27.60 o 
   0  17   1      118.57      154.42     31.73 o 
 -14   0   2        3.98       25.12     63.68 o 
 -12   0   2      414.28      486.29     32.61 o 
 -10   0   2      513.41      487.56     40.69 o 
  -8   0   2     1254.98     1187.91     55.49 o 
  -6   0   2     2543.42     2523.13     93.52 o 
  -4   0   2       33.54       96.31     18.99 o 
  -2   0   2      975.42      966.92     37.46 o 
   0   0   2    16107.74    16219.89    377.23 o 
   2   0   2     2654.77     2712.80     94.27 o 
   4   0   2      268.31      377.37     18.39 o 
   6   0   2      891.20      860.12     30.91 o 
   8   0   2      245.52      299.27     29.73 o 
  10   0   2     4020.17     4079.81    151.30 o 
  12   0   2      665.81      635.28     35.28 o 
  14   0   2      125.42       56.56     72.63 o 
 -15   1   2      266.22      290.42     21.70 o 
 -14   1   2       36.49       37.21     15.45 o 
 -13   1   2      429.88      397.30     24.95 o 
 -12   1   2      254.58      271.63     21.21 o 
 -11   1   2      406.97      437.56     33.43 o 
 -10   1   2       65.44      105.61     16.28 o 
  -9   1   2       23.95       -1.33     11.90 o 
  -8   1   2      379.44      423.42     19.90 o 
  -7   1   2      756.86      681.82     22.68 o 
  -6   1   2     4309.09     4115.42     92.21 o 
  -5   1   2      156.04      115.35     11.89 o 
  -4   1   2      622.00      608.52     17.99 o 
  -3   1   2     3489.63     3523.79     70.03 o 
  -2   1   2     2710.77     2486.59     43.53 o 
  -1   1   2     1588.94     1567.22     28.67 o 
   0   1   2       27.25       55.10      3.30 o 
   1   1   2    13793.47    13723.58    258.70 o 
   2   1   2    10423.49    10414.98    197.95 o 
   3   1   2      699.86      697.40     31.04 o 
   4   1   2       82.09       80.42      8.51 o 
   5   1   2      902.87      863.19     21.09 o 
   6   1   2      648.32      612.42     18.53 o 
   7   1   2     1369.76     1358.33     31.69 o 
   8   1   2        3.03        2.43     20.13 o 
   9   1   2      296.05      285.01     24.85 o 
  10   1   2      313.34      343.24     22.80 o 
  11   1   2       77.84      101.75     24.47 o 
  12   1   2       14.87       13.83     32.29 o 
  13   1   2      599.66      583.06     31.60 o 
  14   1   2      221.32      239.32     25.29 o 
 -15   2   2      103.80       80.50     58.21 o 
 -14   2   2       13.98       27.52     15.01 o 
 -13   2   2       19.45       -7.68     20.88 o 
 -12   2   2        0.26       15.84     14.98 o 
 -11   2   2       59.63       16.91     28.53 o 
 -10   2   2      151.64      187.02     21.34 o 
  -9   2   2      410.20      466.16     22.43 o 
  -8   2   2      713.87      722.14     25.00 o 
  -7   2   2       63.25       48.19     11.59 o 
  -6   2   2      930.00      944.69     35.98 o 
  -5   2   2     7693.71     7330.02    142.82 o 
  -4   2   2     2750.89     2780.41     73.66 o 
  -3   2   2    16623.48    17185.54    324.50 o 
  -2   2   2    16295.37    16269.78    239.58 o 
  -1   2   2       72.92       60.51      4.62 o 
   0   2   2       89.57      102.93      4.50 o 
   1   2   2     8944.31     9039.23    149.50 o 
   2   2   2        9.52       80.17     11.89 o 
   3   2   2      117.42      111.15      9.61 o 
   4   2   2     3662.47     3781.33     60.98 o 
   5   2   2     1237.05     1201.48     27.20 o 
   6   2   2      266.88      273.26     13.79 o 
   7   2   2     2410.91     2435.46     49.04 o 
   8   2   2       25.18       16.95     13.99 o 
   9   2   2       80.76       99.22     26.23 o 
  10   2   2      127.02      128.28     24.13 o 
  11   2   2       46.79       32.74     20.93 o 
  12   2   2       95.92      116.07     27.25 o 
  13   2   2      386.45      431.65     36.81 o 
  14   2   2       34.47       28.78     22.71 o 
 -15   3   2       62.63       98.12     33.52 o 
 -14   3   2       86.26       78.06     34.52 o 
 -13   3   2       54.32       62.56     15.76 o 
 -12   3   2      509.14      543.64     27.74 o 
 -11   3   2      409.34      399.69     23.55 o 
 -10   3   2      398.67      362.22     22.48 o 
  -9   3   2        6.70       -6.44     12.65 o 
  -8   3   2      428.14      449.96     19.93 o 
  -7   3   2      166.29      166.23     20.74 o 
  -6   3   2      295.86      283.27     18.35 o 
  -5   3   2       91.78      118.58     10.97 o 
  -4   3   2        3.01       12.36      8.15 o 
  -3   3   2     3238.26     3170.61     50.25 o 
  -2   3   2     4579.88     4174.36     64.12 o 
  -1   3   2      629.00      613.25     12.81 o 
   0   3   2    22019.31    21094.94    309.83 o 
   1   3   2    26641.40    26332.46    499.06 o 
   2   3   2       41.09       41.53      5.64 o 
   3   3   2     2813.94     2734.87     56.64 o 
   4   3   2    11803.71    12265.58    207.14 o 
   5   3   2       23.93       40.77      8.54 o 
   6   3   2      607.84      705.91     20.98 o 
   7   3   2      517.13      484.86     19.16 o 
   8   3   2       24.03       31.46     14.24 o 
   9   3   2        1.96       25.31     17.02 o 
  10   3   2       81.21       77.49     23.03 o 
  11   3   2      269.22      333.86     48.27 o 
  12   3   2        7.50       -6.03     45.70 o 
  13   3   2       24.47       63.67     21.58 o 
 -15   4   2        9.54       43.13     35.98 o 
 -14   4   2       68.90       67.64     40.45 o 
 -13   4   2        9.49       76.97     24.02 o 
 -12   4   2       87.71       88.61     20.84 o 
 -11   4   2        8.13      -11.47     22.89 o 
 -10   4   2      211.90      208.08     18.40 o 
  -9   4   2       10.63        4.73     13.28 o 
  -8   4   2       61.38       68.71     13.78 o 
  -7   4   2       70.00       53.90     12.27 o 
  -6   4   2     1207.25     1254.60     44.13 o 
  -5   4   2       65.89       19.88      9.78 o 
  -4   4   2     2267.17     2279.08     42.79 o 
  -3   4   2     5009.56     4878.98     89.67 o 
  -2   4   2        1.67        1.72      5.76 o 
  -1   4   2      278.63      244.47      9.20 o 
   0   4   2    20456.66    20527.79    302.19 o 
   1   4   2      203.95      206.78     13.01 o 
   2   4   2     1387.49     1373.19     33.50 o 
   3   4   2     1700.93     1651.77     32.19 o 
   4   4   2     1068.32      879.61     22.16 o 
   5   4   2      420.12      423.27     15.32 o 
   6   4   2      127.90      114.94     11.97 o 
   7   4   2      125.41      135.34     13.62 o 
   8   4   2      612.99      662.27     22.38 o 
   9   4   2      611.23      656.99     28.96 o 
  10   4   2       27.58       25.13     17.97 o 
  11   4   2       10.34        9.36     20.14 o 
  12   4   2      252.80      241.64     29.33 o 
  13   4   2       11.24       70.61     39.55 o 
 -14   5   2       62.13       67.31     29.36 o 
 -13   5   2       10.54      -16.18     36.98 o 
 -12   5   2      310.12      314.64     33.13 o 
 -11   5   2       63.17       93.05     32.96 o 
 -10   5   2      678.77      654.16     27.23 o 
  -9   5   2     1549.51     1561.13     41.29 o 
  -8   5   2        4.57       -1.15     14.59 o 
  -7   5   2      294.24      275.42     16.98 o 
  -6   5   2      692.43      622.47     22.80 o 
  -5   5   2       69.27       60.92     10.48 o 
  -4   5   2     2081.78     2040.93     35.54 o 
  -3   5   2        0.54       -0.88      5.45 o 
  -2   5   2      436.92      438.87     12.16 o 
  -1   5   2      130.39      129.10      8.05 o 
   0   5   2       20.12        7.68      5.58 o 
   1   5   2     1914.11     1771.19     40.71 o 
   2   5   2     1105.88     1151.78     29.87 o 
   3   5   2     2642.37     2741.01     64.98 o 
   4   5   2        1.51       -6.47      6.47 o 
   5   5   2     2423.31     2563.17     49.58 o 
   6   5   2       74.85       77.18     14.22 o 
   7   5   2      330.42      322.13     21.20 o 
   8   5   2       69.39       43.06     15.16 o 
   9   5   2       58.46       49.62     17.54 o 
  10   5   2       99.75      138.04     22.04 o 
  11   5   2       46.09       55.42     30.05 o 
  12   5   2        5.07       -2.15     19.56 o 
  13   5   2       54.30       -5.40     53.85 o 
 -14   6   2        1.04       29.09     56.53 o 
 -13   6   2       31.21       10.40     22.39 o 
 -12   6   2        1.63       44.45     33.63 o 
 -11   6   2      213.56      180.05     27.38 o 
 -10   6   2       91.93       72.77     54.19 o 
  -9   6   2      987.98     1064.45     52.55 o 
  -8   6   2       13.43        5.81     12.44 o 
  -7   6   2       49.77       60.94     12.63 o 
  -6   6   2      525.51      489.89     19.98 o 
  -5   6   2     1921.95     2028.19     40.62 o 
  -4   6   2      165.87      138.70     16.48 o 
  -3   6   2        4.39        7.94      6.88 o 
  -2   6   2      912.49     1000.70     20.09 o 
  -1   6   2      757.42      862.18     17.93 o 
   0   6   2     1197.64     1273.65     23.60 o 
   1   6   2     7386.65     7195.48    108.63 o 
   2   6   2     2040.51     2258.68     51.01 o 
   3   6   2      870.78      992.26     29.01 o 
   4   6   2      174.47      204.48     18.64 o 
   5   6   2      209.51      223.99     18.39 o 
   6   6   2       11.47        4.66     12.43 o 
   7   6   2     1594.17     1572.61     44.57 o 
   8   6   2      227.46      254.80     22.74 o 
   9   6   2        8.49       -4.40     18.98 o 
  10   6   2      143.48      124.18     24.17 o 
  11   6   2       14.97       64.44     42.90 o 
  12   6   2        1.28       29.77     48.26 o 
  13   6   2        3.15       11.31     20.32 o 
 -14   7   2      128.66      207.41     32.07 o 
 -13   7   2      276.11      236.51     34.70 o 
 -12   7   2      274.08      335.84     31.05 o 
 -11   7   2      513.35      544.58     34.69 o 
 -10   7   2      209.87      212.84     27.52 o 
  -9   7   2      267.44      217.51     27.27 o 
  -8   7   2      259.96      260.06     26.53 o 
  -7   7   2       30.07       12.10     40.33 o 
  -6   7   2        7.15       12.39     13.09 o 
  -5   7   2      177.20      181.59     12.65 o 
  -4   7   2        0.32        2.72      8.26 o 
  -3   7   2        1.49       -7.71      7.71 o 
  -2   7   2     2953.56     2918.30     48.18 o 
  -1   7   2     5086.83     5059.79     78.84 o 
   0   7   2      406.66      443.07     12.93 o 
   1   7   2      445.08      441.27     11.79 o 
   2   7   2      262.22      214.42     16.29 o 
   3   7   2        0.77        9.82     25.49 o 
   4   7   2       53.63       43.13     16.22 o 
   5   7   2      155.12      157.19     17.02 o 
   6   7   2     1185.06     1194.25     37.12 o 
   7   7   2       37.85       42.35     15.33 o 
   8   7   2        9.01       -5.69     18.07 o 
   9   7   2        1.23        1.51     16.26 o 
  10   7   2      743.37      870.45     44.68 o 
  11   7   2       25.75       96.83     26.22 o 
  12   7   2        9.67       18.58     20.93 o 
 -13   8   2        0.15      -13.51     20.98 o 
 -12   8   2       13.31        4.69     24.13 o 
 -11   8   2       12.19       12.59     22.20 o 
 -10   8   2        5.05      -17.21     20.56 o 
  -9   8   2      654.57      682.93     37.98 o 
  -8   8   2      411.37      458.72     40.23 o 
  -7   8   2       28.11       51.52     32.07 o 
  -6   8   2       21.10       18.28     19.92 o 
  -5   8   2        0.23       -8.09      9.20 o 
  -4   8   2       26.18       16.93     10.61 o 
  -3   8   2      591.35      595.65     16.28 o 
  -2   8   2      162.10      143.49     10.30 o 
  -1   8   2      168.24      196.72     14.46 o 
   0   8   2     1187.66     1193.67     23.74 o 
   1   8   2       56.70       54.04      9.09 o 
   2   8   2      373.59      369.58     19.60 o 
   3   8   2      753.29      778.94     27.78 o 
   4   8   2       12.79       32.67     19.02 o 
   5   8   2        0.65       27.51     14.09 o 
   6   8   2     1137.64     1131.84     36.13 o 
   7   8   2       28.46       15.82     15.42 o 
   8   8   2        3.61       -7.44     22.89 o 
   9   8   2       31.92       -0.78     15.41 o 
  10   8   2        8.32       13.67     20.85 o 
  11   8   2       39.49       30.72     36.87 o 
  12   8   2      122.94      174.93     31.18 o 
 -13   9   2       29.96       17.74     23.22 o 
 -12   9   2      232.65      259.78     28.11 o 
 -11   9   2      273.68      340.79     38.55 o 
 -10   9   2       46.72       49.13     18.66 o 
  -9   9   2      114.07       93.11     24.01 o 
  -8   9   2        3.18       17.73     39.89 o 
  -7   9   2       81.28       49.73     17.04 o 
  -6   9   2       94.59       92.50     16.67 o 
  -5   9   2      439.14      483.50     23.90 o 
  -4   9   2      473.17      455.66     18.34 o 
  -3   9   2     2205.66     2292.50     40.58 o 
  -2   9   2      359.40      395.13     14.20 o 
  -1   9   2     1050.94     1094.88     30.86 o 
   0   9   2      467.19      468.47     18.37 o 
   1   9   2      422.78      378.88     21.16 o 
   2   9   2       48.16       80.83     16.40 o 
   3   9   2      482.84      498.10     25.26 o 
   4   9   2     1053.86     1020.69     29.54 o 
   5   9   2       57.97       60.52     14.92 o 
   6   9   2       25.35       34.08     14.21 o 
   7   9   2      625.67      607.51     29.50 o 
   8   9   2      219.46      187.21     20.33 o 
   9   9   2      532.39      474.20     29.63 o 
  10   9   2       80.95       51.73     73.85 o 
  11   9   2        0.49       35.90     24.71 o 
 -12  10   2        0.48      -26.59     26.59 o 
 -11  10   2       66.04       82.54     29.14 o 
 -10  10   2      109.41      123.14     23.43 o 
  -9  10   2       47.95       25.73     22.71 o 
  -8  10   2      522.82      500.79     40.57 o 
  -7  10   2      290.32      287.05     30.84 o 
  -6  10   2       63.90       46.66     23.03 o 
  -5  10   2     2147.56     2225.17     55.64 o 
  -4  10   2        0.31        8.84     25.78 o 
  -3  10   2       38.18       55.08     13.57 o 
  -2  10   2       21.84       37.18     10.05 o 
  -1  10   2      563.09      564.18     19.23 o 
   0  10   2        3.43        0.36     11.09 o 
   1  10   2      175.19      149.67     15.37 o 
   2  10   2      639.72      602.56     26.79 o 
   3  10   2      453.63      474.95     24.04 o 
   4  10   2      257.99      262.12     19.21 o 
   5  10   2      360.29      304.04     20.43 o 
   6  10   2      234.70      185.32     18.84 o 
   7  10   2       30.29       31.83     16.73 o 
   8  10   2       25.57       42.74     19.67 o 
   9  10   2      341.96      311.18     26.68 o 
  10  10   2       15.56       16.64     21.04 o 
  11  10   2      383.00      441.36     39.30 o 
 -11  11   2       28.14       72.55     28.92 o 
 -10  11   2        0.05      -15.08     15.08 o 
  -9  11   2      121.06       90.08     62.12 o 
  -8  11   2       14.30       54.39     23.35 o 
  -7  11   2      263.62      293.16     24.68 o 
  -6  11   2        2.77      -16.89     16.89 o 
  -5  11   2      258.99      223.38     20.30 o 
  -4  11   2      215.92      220.55     20.43 o 
  -3  11   2      355.01      343.48     44.95 o 
  -2  11   2      224.95      256.87     26.95 o 
  -1  11   2       54.62       22.24     10.86 o 
   0  11   2      782.97      780.40     24.13 o 
   1  11   2       14.81       11.80     16.91 o 
   2  11   2      110.76       81.35     16.12 o 
   3  11   2      781.92      774.19     26.36 o 
   4  11   2        1.19      -11.00     11.00 o 
   5  11   2      118.72      112.03     15.93 o 
   6  11   2      192.08      195.39     17.98 o 
   7  11   2     1311.19     1233.40     41.72 o 
   8  11   2        9.92      -12.93     18.72 o 
   9  11   2      325.53      291.57     24.43 o 
  10  11   2      100.89       52.74     22.90 o 
 -11  12   2        0.66       -7.63     24.94 o 
 -10  12   2       42.74       42.16     21.81 o 
  -9  12   2        0.01        2.81     20.47 o 
  -8  12   2        9.11       -6.48     18.30 o 
  -7  12   2        3.31       16.72     15.46 o 
  -6  12   2      356.82      379.24     24.78 o 
  -5  12   2      133.90      131.71     23.88 o 
  -4  12   2      157.74      179.89     27.18 o 
  -3  12   2       10.04       16.16     27.82 o 
  -2  12   2      114.45      125.84     25.36 o 
  -1  12   2       76.83       50.16     27.60 o 
   0  12   2       10.59        2.10     18.09 o 
   1  12   2      176.49      175.79     12.64 o 
   2  12   2      237.12      209.31     15.27 o 
   3  12   2       32.61       26.86     12.13 o 
   4  12   2        9.23       22.23     15.26 o 
   5  12   2       41.12       52.06     14.77 o 
   6  12   2       35.99       36.45     14.62 o 
   7  12   2       36.80       18.05     21.66 o 
   8  12   2      112.48      162.27     28.91 o 
   9  12   2        0.72       47.14     23.67 o 
 -10  13   2       89.20       96.42     57.09 o 
  -9  13   2       44.83       -2.50     20.08 o 
  -8  13   2        1.68       12.02     26.90 o 
  -7  13   2      216.91      257.07     32.75 o 
  -6  13   2      761.10      780.58     32.23 o 
  -5  13   2       66.20       57.54     28.94 o 
  -4  13   2       43.80       39.28     59.33 o 
  -3  13   2      408.76      359.27     31.41 o 
  -2  13   2      103.25      159.57     24.26 o 
  -1  13   2      908.27      852.93     40.12 o 
   0  13   2      125.42       84.76     24.05 o 
   1  13   2       29.23       -3.43     18.58 o 
   2  13   2       85.23       68.32     17.02 o 
   3  13   2      709.35      711.90     26.79 o 
   4  13   2       44.72       38.33     14.35 o 
   5  13   2      825.49      818.43     28.28 o 
   6  13   2       56.58       87.23     19.53 o 
   7  13   2       51.85       85.30     17.13 o 
   8  13   2       50.30       47.05     19.08 o 
  -9  14   2       86.50      124.32     26.70 o 
  -8  14   2       38.69       -9.08     18.26 o 
  -7  14   2       40.79       11.62     24.24 o 
  -6  14   2      187.08      164.45     32.29 o 
  -5  14   2      233.36      318.01     53.30 o 
  -4  14   2        6.20      -11.97     18.24 o 
  -3  14   2      468.12      465.20     34.10 o 
  -2  14   2        0.29        4.22     21.23 o 
  -1  14   2       52.08       69.46     33.74 o 
   0  14   2       21.08       14.75     25.03 o 
   1  14   2      573.65      603.16     52.53 o 
   2  14   2       10.68      -27.26     27.26 o 
   3  14   2      532.52      534.94     37.75 o 
   4  14   2       21.50       18.52     15.37 o 
   5  14   2       90.63       87.33     18.58 o 
   6  14   2       15.10       -7.00     15.61 o 
   7  14   2       18.41       31.08     23.28 o 
  -7  15   2       58.03       15.40     22.78 o 
  -6  15   2        1.58       69.84     29.01 o 
  -5  15   2      130.92      147.78     28.29 o 
  -4  15   2      113.44      120.06     25.07 o 
  -3  15   2       51.18       74.60     25.57 o 
  -2  15   2      633.89      778.40     42.14 o 
  -1  15   2       75.41      137.15     25.92 o 
   0  15   2      214.54      231.60     31.13 o 
   1  15   2      126.43      157.16     31.60 o 
   2  15   2        2.98      -13.18     24.80 o 
   3  15   2        5.85       -7.59     21.67 o 
   4  15   2       63.67      114.33     30.44 o 
   5  15   2        4.77       -8.49     33.07 o 
   6  15   2       53.10      102.44     20.00 o 
  -5  16   2      163.88      152.29     31.55 o 
  -4  16   2      144.64      129.98     28.46 o 
  -3  16   2        3.04       11.35     30.84 o 
  -2  16   2        5.59       -3.26     26.06 o 
  -1  16   2       33.49       14.50     49.16 o 
   0  16   2      322.88      354.54     42.58 o 
   1  16   2       26.04       13.69     50.83 o 
   2  16   2      284.65      316.11     29.81 o 
   3  16   2       68.83       32.12     72.18 o 
   4  16   2       39.94       30.82     58.21 o 
 -15   0   3      332.42      377.89     34.34 o 
 -13   0   3        3.64       -6.12     19.21 o 
 -11   0   3      824.56      804.75     37.01 o 
  -9   0   3       12.87       50.05     24.58 o 
  -7   0   3     1282.14     1171.42     53.04 o 
  -3   0   3     6357.91     5594.98    187.13 o 
  -1   0   3      920.88      863.82     25.02 o 
   1   0   3      560.77      501.70     26.85 o 
   3   0   3     2052.31     2085.09     77.37 o 
   5   0   3      187.83      230.14     16.71 o 
   7   0   3      886.43      882.14     33.68 o 
   9   0   3      570.15      526.91     39.57 o 
  11   0   3       89.06       74.25     28.27 o 
  13   0   3        5.41       55.19     43.57 o 
 -15   1   3      127.32      117.05     18.72 o 
 -14   1   3      205.71      212.20     26.00 o 
 -13   1   3        9.96        2.49     47.15 o 
 -12   1   3       71.37       84.43     18.57 o 
 -11   1   3      106.90       65.86     16.40 o 
 -10   1   3       64.82       60.28     14.89 o 
  -9   1   3      135.81      140.55     16.42 o 
  -8   1   3     1380.52     1497.78     38.02 o 
  -7   1   3     1692.70     2058.28     51.78 o 
  -6   1   3     1085.10     1139.66     29.69 o 
  -5   1   3     4240.50     4179.47     84.09 o 
  -4   1   3    18787.14    19217.89    362.89 o 
  -3   1   3    10679.02    10320.44    171.66 o 
  -2   1   3    41597.18    45764.35    746.42 o 
  -1   1   3       10.59        5.41      3.71 o 
   0   1   3     2590.37     2410.90     34.59 o 
   1   1   3      248.48      254.73     15.49 o 
   2   1   3     4849.77     5004.08    104.24 o 
   3   1   3      965.81     1006.40     30.51 o 
   4   1   3        8.15       21.70     10.11 o 
   5   1   3      426.50      442.51     14.97 o 
   6   1   3       21.11       29.74      9.49 o 
   7   1   3     1033.10     1040.29     24.45 o 
   8   1   3      977.48      994.11     27.43 o 
   9   1   3     1024.75     1002.18     32.63 o 
  10   1   3      201.81      214.70     19.38 o 
  11   1   3       20.89        4.44     13.79 o 
  12   1   3      303.91      276.20     32.65 o 
  13   1   3      130.67      159.47     25.12 o 
 -15   2   3        0.12       13.94     19.20 o 
 -14   2   3        0.03       23.16     28.82 o 
 -13   2   3       31.61       56.88     17.39 o 
 -12   2   3       59.79       64.10     16.25 o 
 -11   2   3        1.07       13.16     14.75 o 
 -10   2   3      744.46      719.60     27.29 o 
  -9   2   3       96.54      138.99     17.52 o 
  -8   2   3     4038.18     4212.98    109.84 o 
  -7   2   3      910.74      973.59     28.07 o 
  -6   2   3     1382.52     1336.85     33.11 o 
  -5   2   3     1823.77     1778.07     40.21 o 
  -4   2   3    10429.74    10245.63    196.30 o 
  -3   2   3     3269.25     3102.34     54.97 o 
  -2   2   3    12244.21    12352.84    182.82 o 
  -1   2   3       65.72       60.80      5.39 o 
   0   2   3     2196.64     1987.40     29.34 o 
   1   2   3    12845.95    12958.04    191.57 o 
   2   2   3    21111.86    21558.72    406.24 o 
   3   2   3     1336.76     1315.25     31.11 o 
   4   2   3     6619.12     7094.27    121.90 o 
   5   2   3     1199.79     1253.07     25.35 o 
   6   2   3        4.89        0.62      8.03 o 
   7   2   3      200.86      201.67     15.30 o 
   8   2   3      110.76      100.10     14.31 o 
   9   2   3      221.24      247.93     18.00 o 
  10   2   3     2272.85     2295.91     56.53 o 
  11   2   3     1355.83     1350.11     50.91 o 
  12   2   3       41.60       49.35     22.91 o 
  13   2   3      199.82      171.26     26.53 o 
 -15   3   3        0.08      -26.37     34.86 o 
 -14   3   3       53.49       37.50     21.22 o 
 -13   3   3        3.94       14.58     23.58 o 
 -12   3   3      498.11      488.36     25.80 o 
 -11   3   3      281.18      292.57     21.13 o 
 -10   3   3      769.22      828.54     29.32 o 
  -9   3   3      515.19      562.00     23.55 o 
  -8   3   3      403.66      471.96     21.40 o 
  -7   3   3     1630.89     1543.71     43.61 o 
  -6   3   3      203.09      185.07     13.31 o 
  -5   3   3       12.36        9.44      9.43 o 
  -4   3   3      550.04      551.24     16.30 o 
  -3   3   3        1.30       15.10      8.28 o 
  -2   3   3      781.85      768.47     15.89 o 
  -1   3   3      206.49      225.07      8.23 o 
   0   3   3     3000.34     2957.62     47.99 o 
   1   3   3      178.74      141.67     11.93 o 
   2   3   3      547.95      605.49     15.75 o 
   3   3   3       66.62       49.24      7.17 o 
   4   3   3      860.57      890.94     21.12 o 
   5   3   3      251.21      264.26     11.52 o 
   6   3   3      367.71      373.29     16.50 o 
   7   3   3       20.82       34.64     12.58 o 
   8   3   3      277.53      297.97     18.15 o 
   9   3   3       37.45      -13.71     13.71 o 
  10   3   3        1.74        4.32     22.79 o 
  11   3   3       26.47       97.13     27.11 o 
  12   3   3        3.41       45.07     26.14 o 
  13   3   3       75.29       98.61     24.96 o 
 -15   4   3        2.50      -13.99     21.94 o 
 -14   4   3       27.52       17.27     21.25 o 
 -13   4   3        2.13      -19.11     19.11 o 
 -12   4   3      375.60      376.53     21.72 o 
 -11   4   3     1455.76     1500.16     60.89 o 
 -10   4   3      334.49      334.18     22.11 o 
  -9   4   3      351.67      337.19     20.57 o 
  -8   4   3        6.63       -6.33     12.89 o 
  -7   4   3     1605.66     1500.37     37.84 o 
  -6   4   3      354.31      355.06     16.33 o 
  -5   4   3      144.98      134.93     12.65 o 
  -4   4   3      219.36      255.16     10.87 o 
  -3   4   3     1903.17     1829.16     31.52 o 
  -2   4   3       21.55        6.25      6.33 o 
  -1   4   3       77.60       78.62      7.25 o 
   0   4   3     4013.45     3992.80     62.11 o 
   1   4   3    11991.45    12002.96    198.57 o 
   2   4   3      945.45     1032.82     17.28 o 
   3   4   3      648.91      751.51     17.48 o 
   4   4   3     1672.58     1730.76     39.46 o 
   5   4   3     1566.35     1602.83     34.33 o 
   6   4   3       61.63       58.40     16.26 o 
   7   4   3       14.58       27.42     10.90 o 
   8   4   3       60.73       47.86     16.72 o 
   9   4   3      336.67      330.41     23.72 o 
  10   4   3        0.01      -14.88     14.88 o 
  11   4   3       35.08       78.93     28.83 o 
  12   4   3        1.67       39.49     25.70 o 
  13   4   3       46.49       48.09     19.59 o 
 -15   5   3        3.18       68.82     39.77 o 
 -14   5   3       15.49       -8.38     23.53 o 
 -13   5   3      120.94      120.41     25.86 o 
 -12   5   3      132.07      146.14     29.36 o 
 -11   5   3        3.70       10.35     25.53 o 
 -10   5   3       45.09       40.11     20.36 o 
  -9   5   3       64.05       61.59     15.31 o 
  -8   5   3      104.37       97.39     14.29 o 
  -7   5   3      213.97      209.32     15.77 o 
  -6   5   3      458.88      464.28     18.85 o 
  -5   5   3      754.81      715.80     19.56 o 
  -4   5   3        9.34       21.71      7.37 o 
  -3   5   3       30.77       28.71      7.02 o 
  -2   5   3       63.49       43.76      7.28 o 
  -1   5   3      384.01      323.19     10.51 o 
   0   5   3      109.07       99.13      7.46 o 
   1   5   3        0.08        7.89      9.10 o 
   2   5   3      192.96      187.31     21.23 o 
   3   5   3      436.81      370.92     12.09 o 
   4   5   3     1554.96     1667.50     40.21 o 
   5   5   3      158.91      129.56     16.19 o 
   6   5   3      172.66      157.56     18.65 o 
   7   5   3       91.59      115.04     18.11 o 
   8   5   3       89.82      108.48     22.83 o 
   9   5   3        1.86        4.79     13.86 o 
  10   5   3       38.51       56.85     16.61 o 
  11   5   3       92.42       51.07     19.19 o 
  12   5   3        1.72        1.89     27.37 o 
  13   5   3       29.18       -1.69     39.22 o 
 -14   6   3       81.17       92.55     29.43 o 
 -13   6   3       38.98       36.18     45.92 o 
 -12   6   3       51.20       56.49     37.65 o 
 -11   6   3      162.53      164.00     26.15 o 
 -10   6   3       25.14       27.26     27.93 o 
  -9   6   3        5.08       15.54     24.36 o 
  -8   6   3       61.95       68.51     14.13 o 
  -7   6   3        4.36        4.05     12.51 o 
  -6   6   3      926.41      965.51     25.33 o 
  -5   6   3        2.40       17.62     10.77 o 
  -4   6   3     3597.07     3536.24     57.37 o 
  -3   6   3      389.47      430.82     13.17 o 
  -2   6   3     1832.18     1752.26     30.98 o 
  -1   6   3       24.78       17.18      9.07 o 
   0   6   3      356.21      320.29     10.84 o 
   1   6   3      804.23      791.87     24.14 o 
   2   6   3      377.41      410.25     18.63 o 
   3   6   3     2273.58     2224.14     51.99 o 
   4   6   3      294.08      286.18     18.68 o 
   5   6   3       74.46       72.38     16.55 o 
   6   6   3        4.55       37.86     23.83 o 
   7   6   3       17.38       14.15     25.37 o 
   8   6   3       51.07       32.71     36.10 o 
   9   6   3       41.70       64.22     17.23 o 
  10   6   3      109.73      101.80     37.79 o 
  11   6   3      130.72       71.76     20.81 o 
  12   6   3        6.26      -19.41     19.41 o 
 -14   7   3      125.53       94.70     33.85 o 
 -13   7   3       26.62       44.85     22.52 o 
 -12   7   3       21.64       41.34     24.13 o 
 -11   7   3      360.40      357.49     53.31 o 
 -10   7   3      141.53      123.84     29.27 o 
  -9   7   3      188.36      227.79     29.56 o 
  -8   7   3      101.73       93.90     21.14 o 
  -7   7   3        0.48       23.75     13.90 o 
  -6   7   3        0.66       10.15      9.49 o 
  -5   7   3     2049.81     2065.29     37.43 o 
  -4   7   3     1899.84     1883.11     34.14 o 
  -3   7   3     1206.61     1269.06     24.97 o 
  -2   7   3      159.65      157.13      9.64 o 
  -1   7   3      727.15      716.14     16.86 o 
   0   7   3     2118.83     2049.13     35.50 o 
   1   7   3      604.25      634.69     22.12 o 
   2   7   3     1774.48     1737.71     43.32 o 
   3   7   3        1.60        6.43     13.70 o 
   4   7   3       66.70       48.09     14.40 o 
   5   7   3      382.06      422.06     23.72 o 
   6   7   3       18.98       16.90     14.67 o 
   7   7   3       12.51       13.08     28.04 o 
   8   7   3      410.85      417.13     24.64 o 
   9   7   3        0.05      -12.16     12.16 o 
  10   7   3       43.17       -2.80     16.58 o 
  11   7   3       35.69       27.92     23.50 o 
  12   7   3       34.15      128.06     29.24 o 
 -13   8   3        7.17        7.84     20.34 o 
 -12   8   3       30.65       71.83     34.75 o 
 -11   8   3      156.17      154.12     48.16 o 
 -10   8   3        0.01       17.71     35.64 o 
  -9   8   3       10.08       23.50     21.67 o 
  -8   8   3       88.35      128.60     44.02 o 
  -7   8   3       33.60       54.99     15.82 o 
  -6   8   3       91.03      107.66     21.55 o 
  -5   8   3     1214.93     1277.55     29.43 o 
  -4   8   3      482.75      504.96     16.38 o 
  -3   8   3      410.14      363.07     13.67 o 
  -2   8   3      520.43      570.24     15.81 o 
  -1   8   3      520.55      522.11     14.93 o 
   0   8   3       34.36       16.47      7.14 o 
   1   8   3      908.49      880.92     38.87 o 
   2   8   3      519.33      547.02     22.90 o 
   3   8   3      159.74      155.03     17.19 o 
   4   8   3       17.29        3.35     18.09 o 
   5   8   3     1562.41     1557.79     38.24 o 
   6   8   3        2.56       14.55     18.53 o 
   7   8   3       26.61       37.66     15.37 o 
   8   8   3      644.78      646.61     30.33 o 
   9   8   3      175.40      244.00     40.20 o 
  10   8   3      197.06      214.25     25.19 o 
  11   8   3       47.81       23.06     24.45 o 
 -13   9   3      114.28      103.50     25.34 o 
 -12   9   3      212.31      212.34     35.76 o 
 -11   9   3       82.09      131.85     25.44 o 
 -10   9   3       46.82       91.46     23.13 o 
  -9   9   3      230.11      282.18     30.73 o 
  -8   9   3      282.23      270.53     27.43 o 
  -7   9   3      182.78      145.36     18.09 o 
  -6   9   3      259.09      248.20     20.21 o 
  -5   9   3      105.59      115.09     14.73 o 
  -4   9   3        0.91       -9.88     10.43 o 
  -3   9   3       21.13       -0.26      8.66 o 
  -2   9   3      128.54      117.69     10.80 o 
  -1   9   3      746.01      764.08     19.37 o 
   0   9   3       91.50       45.66     10.66 o 
   1   9   3       16.88       47.01     11.99 o 
   2   9   3      319.46      294.40     21.05 o 
   3   9   3     1464.10     1497.04     41.60 o 
   4   9   3      827.79      822.73     26.86 o 
   5   9   3        9.71      -12.02     12.02 o 
   6   9   3       13.77      -16.64     16.64 o 
   7   9   3       14.77       19.85     27.76 o 
   8   9   3      158.16      156.32     21.30 o 
   9   9   3       38.04       45.41     16.54 o 
  10   9   3       29.35       -8.37     21.88 o 
  11   9   3        1.54       25.62     32.40 o 
 -12  10   3      336.48      328.81     43.69 o 
 -11  10   3       28.75       22.98     52.18 o 
 -10  10   3        9.57       25.43     33.29 o 
  -9  10   3        1.30       37.76     20.08 o 
  -8  10   3      672.25      714.76     35.49 o 
  -7  10   3        9.53        8.77     17.34 o 
  -6  10   3      301.43      311.19     21.38 o 
  -5  10   3      361.29      358.57     21.85 o 
  -4  10   3      166.15      156.82     18.86 o 
  -3  10   3        9.81        1.38     11.30 o 
  -2  10   3     1175.94     1143.67     28.74 o 
  -1  10   3       93.10       89.43     13.56 o 
   0  10   3        9.78        6.45     13.84 o 
   1  10   3      807.02      776.19     25.03 o 
   2  10   3      933.95      955.57     33.04 o 
   3  10   3       50.86       47.33     23.55 o 
   4  10   3       90.29       69.72     16.23 o 
   5  10   3      762.45      827.76     35.90 o 
   6  10   3     1456.85     1482.80     39.68 o 
   7  10   3      295.76      274.86     24.60 o 
   8  10   3      521.69      508.88     59.08 o 
   9  10   3       86.63       55.13     18.92 o 
  10  10   3      175.29      181.77     22.03 o 
 -12  11   3      423.66      406.28     39.66 o 
 -11  11   3      524.79      538.72     42.36 o 
 -10  11   3      493.10      521.43     35.10 o 
  -9  11   3      233.01      241.62     29.24 o 
  -8  11   3      300.15      306.06     23.98 o 
  -7  11   3      990.96      999.16     34.54 o 
  -6  11   3      927.35      900.77     32.58 o 
  -5  11   3       42.93       21.31     14.64 o 
  -4  11   3        6.77       17.76     45.92 o 
  -3  11   3       10.15      -16.80     16.80 o 
  -2  11   3       92.38       90.12     16.13 o 
  -1  11   3      484.24      483.02     19.41 o 
   0  11   3     1292.31     1295.45     33.48 o 
   1  11   3     2621.90     2736.70     56.33 o 
   2  11   3      840.17      819.92     28.69 o 
   3  11   3      510.16      512.10     23.33 o 
   4  11   3      284.43      302.13     21.11 o 
   5  11   3       83.90       74.57     15.47 o 
   6  11   3      124.03      122.49     15.84 o 
   7  11   3       39.10       -6.19     16.00 o 
   8  11   3       15.03       52.48     31.19 o 
   9  11   3        1.45       53.40     20.88 o 
  10  11   3       40.48      -19.20     19.20 o 
 -11  12   3        3.51      117.76     38.43 o 
 -10  12   3       39.66       53.36     25.25 o 
  -9  12   3       15.90       38.73     21.54 o 
  -8  12   3       28.01       42.81     19.30 o 
  -7  12   3      362.33      393.90     32.63 o 
  -6  12   3      116.62      163.74     64.04 o 
  -5  12   3        7.26        8.26     17.28 o 
  -4  12   3        2.06       29.60     22.19 o 
  -3  12   3      383.77      374.73     33.00 o 
  -2  12   3      984.93      994.03     41.01 o 
  -1  12   3      921.81      938.29     42.79 o 
   0  12   3      923.06      975.31     28.69 o 
   1  12   3      507.65      415.93     21.67 o 
   2  12   3       65.88       40.17     13.09 o 
   3  12   3      236.02      226.09     19.01 o 
   4  12   3        4.08       -5.00     15.03 o 
   5  12   3      141.30      156.40     19.54 o 
   6  12   3      210.70      165.76     18.57 o 
   7  12   3        9.55       24.62     15.36 o 
   8  12   3        2.35      -15.13     15.13 o 
   9  12   3      135.99      157.28     28.09 o 
 -10  13   3       42.20       29.23     24.08 o 
  -9  13   3       29.49      -18.64     18.64 o 
  -8  13   3      126.23      147.53     24.56 o 
  -7  13   3       20.68        7.61     17.61 o 
  -6  13   3       57.75       60.97     57.88 o 
  -5  13   3        4.06        4.37     19.63 o 
  -4  13   3        0.42       -8.31     16.85 o 
  -3  13   3       21.22        0.55     29.05 o 
  -2  13   3       26.75       15.82     20.50 o 
  -1  13   3       34.47       56.00     19.88 o 
   0  13   3      248.96      274.61     30.95 o 
   1  13   3       83.84       59.17     16.46 o 
   2  13   3      486.19      470.36     20.92 o 
   3  13   3       65.44       63.91     14.82 o 
   4  13   3      174.23      190.79     18.31 o 
   5  13   3       70.47       53.10     14.91 o 
   6  13   3      135.72      113.59     18.74 o 
   7  13   3       10.50       43.25     20.48 o 
   8  13   3       21.80       17.29     16.74 o 
  -9  14   3       15.91       -2.72     19.25 o 
  -8  14   3        1.75       33.48     33.96 o 
  -7  14   3       79.38       58.75     29.18 o 
  -6  14   3      691.20      699.00     41.12 o 
  -5  14   3        8.14      -18.42     18.42 o 
  -4  14   3       42.92       -7.74     22.05 o 
  -3  14   3        6.08       33.29     28.15 o 
  -2  14   3     1027.87     1088.31     47.31 o 
  -1  14   3      162.36      168.90     26.65 o 
   0  14   3     1205.17     1262.57     68.43 o 
   1  14   3       56.77       83.15     23.19 o 
   2  14   3        7.34       -1.65     28.27 o 
   3  14   3       26.04       42.18     14.32 o 
   4  14   3        9.53       -1.33     12.48 o 
   5  14   3        1.14       -6.29     14.54 o 
   6  14   3       68.69       87.54     22.27 o 
   7  14   3        1.81      -16.15     16.15 o 
  -7  15   3       24.50       82.30     29.27 o 
  -6  15   3       55.09      128.73     27.15 o 
  -5  15   3       17.65       25.44     20.34 o 
  -4  15   3        2.50      -18.25     40.67 o 
  -3  15   3       40.02       35.11     55.75 o 
  -2  15   3       25.71       64.09     24.48 o 
  -1  15   3      140.65      127.78     27.99 o 
   0  15   3       80.80       44.66     44.47 o 
   1  15   3        1.15      -11.63     33.29 o 
   2  15   3       11.00      -19.35     19.35 o 
   3  15   3       51.48      104.94     24.00 o 
   4  15   3        6.92       -1.02     28.94 o 
   5  15   3       82.70       63.19     16.13 o 
  -5  16   3       40.60        9.28     66.81 o 
  -4  16   3      288.27      363.04     32.94 o 
  -3  16   3       11.28      -19.68     19.68 o 
  -2  16   3        3.37       -3.35     25.47 o 
  -1  16   3      101.69      160.16     27.04 o 
   0  16   3        5.27        4.45     52.29 o 
   1  16   3       75.41       87.31     27.67 o 
   2  16   3        0.07       20.33     35.75 o 
   3  16   3        0.08      -30.61     30.61 o 
 -14   0   4      152.35      168.81     23.15 o 
 -12   0   4      149.21      174.51     28.49 o 
 -10   0   4      423.90      420.91     40.01 o 
  -8   0   4      145.48      143.70     24.36 o 
  -6   0   4     7367.71     8080.07    271.42 o 
  -4   0   4     1750.37     1718.78     67.04 o 
  -2   0   4      628.06      682.72     17.45 o 
   0   0   4     4354.43     4138.62    101.20 o 
   2   0   4     2234.42     2080.91     77.17 o 
   4   0   4      451.26      568.34     32.20 o 
   6   0   4       14.32       -8.07     12.32 o 
   8   0   4      644.04      645.98     59.69 o 
  10   0   4      141.36      145.98     24.33 o 
  12   0   4       95.80      168.36     39.55 o 
 -15   1   4        0.39       56.17     18.66 o 
 -14   1   4       13.19       -0.34     24.83 o 
 -13   1   4       31.26        5.83     23.75 o 
 -12   1   4        0.43       -8.44     13.92 o 
 -11   1   4      465.59      435.50     24.91 o 
 -10   1   4      110.73       90.10     16.72 o 
  -9   1   4        3.49       13.86     17.01 o 
  -8   1   4     1040.99     1064.77     30.77 o 
  -7   1   4      825.58      755.78     23.24 o 
  -6   1   4     1783.01     1879.37     42.84 o 
  -5   1   4     4745.53     4700.07     94.00 o 
  -4   1   4     4183.62     4162.25     83.24 o 
  -3   1   4      743.39      754.94     30.11 o 
  -2   1   4     4876.61     4664.96     71.58 o 
  -1   1   4      230.04      210.24      6.76 o 
   0   1   4     1813.34     1827.87     30.32 o 
   1   1   4      560.64      548.93     12.97 o 
   2   1   4     5113.20     5082.02    100.13 o 
   3   1   4      134.58      121.21     10.49 o 
   4   1   4     1269.36     1172.38     36.07 o 
   5   1   4     1511.82     1530.84     30.17 o 
   6   1   4       20.86       36.69     10.48 o 
   7   1   4      535.50      554.55     18.57 o 
   8   1   4      118.74       86.65     12.39 o 
   9   1   4      236.90      222.93     27.74 o 
  10   1   4       22.24       24.07     18.18 o 
  11   1   4       65.01       83.64     16.48 o 
  12   1   4      310.00      332.58     25.76 o 
  13   1   4       72.82        8.89     21.17 o 
 -15   2   4        7.81       -1.99     21.91 o 
 -14   2   4       24.91       46.14     18.35 o 
 -13   2   4      420.66      389.48     31.27 o 
 -12   2   4       67.58       77.86     32.47 o 
 -11   2   4       37.12       19.96     24.90 o 
 -10   2   4      228.08      272.78     20.02 o 
  -9   2   4      789.03      774.96     40.77 o 
  -8   2   4     1671.59     1632.26     47.63 o 
  -7   2   4      539.99      514.11     33.03 o 
  -6   2   4       33.38       10.46     10.00 o 
  -5   2   4     4267.51     4068.54     82.56 o 
  -4   2   4      260.48      249.39     11.89 o 
  -3   2   4     6288.16     6188.38    105.13 o 
  -2   2   4      562.02      559.63     12.99 o 
  -1   2   4       78.44       62.82      5.86 o 
   0   2   4      674.34      699.03     13.49 o 
   1   2   4     2644.02     2719.77     48.40 o 
   2   2   4     1066.68     1127.48     38.99 o 
   3   2   4     1501.04     1446.53     34.37 o 
   4   2   4      668.88      683.12     18.56 o 
   5   2   4      849.61      924.00     23.49 o 
   6   2   4       18.38       25.22     13.81 o 
   7   2   4     1873.91     1769.40     35.15 o 
   8   2   4      270.98      265.63     16.63 o 
   9   2   4      217.48      208.85     16.52 o 
  10   2   4        3.74       24.36     15.57 o 
  11   2   4       71.44       94.43     22.75 o 
  12   2   4        0.47        9.08     27.93 o 
  13   2   4        7.57       40.76     20.90 o 
 -15   3   4       26.47       24.77     24.09 o 
 -14   3   4       55.04       37.37     16.97 o 
 -13   3   4       34.76       50.60     16.45 o 
 -12   3   4       45.47       46.49     15.98 o 
 -11   3   4       52.94       43.64     26.74 o 
 -10   3   4      912.04      884.25     29.36 o 
  -9   3   4      138.41      142.96     16.36 o 
  -8   3   4      360.95      335.57     17.88 o 
  -7   3   4      635.21      590.06     29.98 o 
  -6   3   4       38.91       74.68     11.05 o 
  -5   3   4      495.80      498.03     18.35 o 
  -4   3   4      133.72      165.94     10.89 o 
  -3   3   4     5945.93     5779.51     88.29 o 
  -2   3   4     3560.41     3379.56     53.11 o 
  -1   3   4      717.52      708.41     15.05 o 
   0   3   4        3.26       26.59     10.74 o 
   1   3   4       47.77       61.84      6.91 o 
   2   3   4     2589.90     2753.29     49.60 o 
   3   3   4     3205.36     3282.13     73.97 o 
   4   3   4      268.12      332.50     13.58 o 
   5   3   4      535.48      481.81     16.19 o 
   6   3   4      618.75      621.68     18.59 o 
   7   3   4      189.67      164.85     14.99 o 
   8   3   4       61.31       85.21     17.42 o 
   9   3   4      808.38      833.81     33.47 o 
  10   3   4       68.39       46.28     18.53 o 
  11   3   4       74.51       88.86     35.64 o 
  12   3   4        0.08       -3.58     32.18 o 
 -15   4   4        8.20       41.11     29.50 o 
 -14   4   4       32.69       65.10     27.60 o 
 -13   4   4        0.04       17.27     14.76 o 
 -12   4   4        1.19       -0.77     12.62 o 
 -11   4   4      414.40      429.02     24.21 o 
 -10   4   4      805.92      790.27     34.35 o 
  -9   4   4      127.48      151.94     17.25 o 
  -8   4   4      423.70      443.19     20.46 o 
  -7   4   4        1.44        8.74     11.53 o 
  -6   4   4      132.03      123.33     12.93 o 
  -5   4   4      735.60      802.81     28.15 o 
  -4   4   4     1764.68     1682.72     30.14 o 
  -3   4   4       21.47       25.54      7.17 o 
  -2   4   4      566.19      484.03     12.71 o 
  -1   4   4       53.63       50.57      6.95 o 
   0   4   4       12.81       22.87      6.37 o 
   1   4   4      460.00      455.89     13.71 o 
   2   4   4     3887.93     3802.02     59.73 o 
   3   4   4     4442.15     4742.77     83.02 o 
   4   4   4       10.49       15.60     12.53 o 
   5   4   4      605.03      606.69     17.83 o 
   6   4   4      108.96      131.25     13.45 o 
   7   4   4      330.96      305.34     25.24 o 
   8   4   4      436.78      421.04     26.74 o 
   9   4   4       24.59       -5.31     15.16 o 
  10   4   4       68.08      100.58     27.82 o 
  11   4   4       53.46       67.26     33.29 o 
  12   4   4        9.33       42.32     21.69 o 
 -15   5   4       28.77       58.20     44.47 o 
 -14   5   4        0.03        5.45     24.24 o 
 -13   5   4       23.66       10.91     34.19 o 
 -12   5   4       48.77       32.44     24.59 o 
 -11   5   4      508.48      494.04     23.97 o 
 -10   5   4       82.02       70.85     16.99 o 
  -9   5   4      204.38      211.02     19.53 o 
  -8   5   4       36.52       37.32     13.53 o 
  -7   5   4      520.09      494.33     26.62 o 
  -6   5   4     1873.28     1942.20     45.32 o 
  -5   5   4      219.91      244.07     11.78 o 
  -4   5   4     1557.96     1498.52     27.86 o 
  -3   5   4     2230.44     2163.73     36.86 o 
  -2   5   4        1.37       -4.58      6.66 o 
  -1   5   4     1243.06     1296.77     24.19 o 
   0   5   4     1329.15     1347.81     24.76 o 
   1   5   4     5639.14     5662.75    108.01 o 
   2   5   4      401.42      366.72     21.01 o 
   3   5   4     1104.46     1159.85     19.90 o 
   4   5   4       16.96      -10.24     13.37 o 
   5   5   4      415.74      425.01     27.09 o 
   6   5   4        1.06       25.72     14.17 o 
   7   5   4       74.47       92.25     26.11 o 
   8   5   4       76.37       61.52     18.34 o 
   9   5   4       60.54       31.96     25.12 o 
  10   5   4       16.36        5.84     15.62 o 
  11   5   4        1.05      -15.48     15.48 o 
  12   5   4       35.17       54.84     21.63 o 
 -14   6   4      101.88      128.24     23.76 o 
 -13   6   4        3.51      -14.68     19.14 o 
 -12   6   4       49.91       68.53     21.41 o 
 -11   6   4       83.11      108.38     45.36 o 
 -10   6   4      261.44      223.90     22.98 o 
  -9   6   4       90.61       83.71     15.78 o 
  -8   6   4      395.12      387.59     21.03 o 
  -7   6   4       13.40       25.95     12.15 o 
  -6   6   4     1094.98     1097.39     27.61 o 
  -5   6   4     1657.80     1657.31     31.38 o 
  -4   6   4      169.19      162.56     10.23 o 
  -3   6   4      941.37      991.39     32.23 o 
  -2   6   4      735.32      821.60     19.44 o 
  -1   6   4     1111.59     1144.32     22.44 o 
   0   6   4       45.24       41.17      7.23 o 
   1   6   4     1288.37     1319.41     24.96 o 
   2   6   4     1570.94     1587.63     39.59 o 
   3   6   4      217.27      243.55     26.93 o 
   4   6   4      257.88      242.11     45.15 o 
   5   6   4      179.59      209.62     23.78 o 
   6   6   4      219.92      243.21     21.56 o 
   7   6   4      287.85      285.52     23.10 o 
   8   6   4      110.02      113.24     19.99 o 
   9   6   4       12.03       13.95     16.00 o 
  10   6   4       31.97       59.29     19.12 o 
  11   6   4      299.81      329.86     31.66 o 
  12   6   4       15.35       -8.06     21.43 o 
 -14   7   4        4.04        1.11     19.98 o 
 -13   7   4       13.36       39.50     44.91 o 
 -12   7   4       37.69       68.09     40.33 o 
 -11   7   4       16.28       11.22     19.58 o 
 -10   7   4        4.10      -11.13     24.80 o 
  -9   7   4       31.64       50.76     19.43 o 
  -8   7   4      210.79      221.19     18.76 o 
  -7   7   4       98.60       41.51     21.03 o 
  -6   7   4       38.93       27.93     14.03 o 
  -5   7   4      112.24      151.03     11.75 o 
  -4   7   4     1570.71     1487.04     28.81 o 
  -3   7   4     2529.14     2564.09     43.75 o 
  -2   7   4      944.83      797.71     18.58 o 
  -1   7   4     2753.43     2902.06     48.05 o 
   0   7   4      561.50      483.28     14.05 o 
   1   7   4        1.81       -8.66     10.31 o 
   2   7   4      302.79      290.92     20.89 o 
   3   7   4       88.68       76.89     15.29 o 
   4   7   4       64.78       29.60     13.59 o 
   5   7   4      112.22      114.05     38.66 o 
   6   7   4        6.92       26.39     24.06 o 
   7   7   4        6.07       19.41     16.38 o 
   8   7   4        0.18        1.72     14.31 o 
   9   7   4      574.54      593.51     29.89 o 
  10   7   4       10.58       31.54     19.17 o 
  11   7   4      133.18       93.68     20.26 o 
 -14   8   4       14.84       69.08     26.36 o 
 -13   8   4        0.67       -7.46     19.96 o 
 -12   8   4      209.13      231.62     29.24 o 
 -11   8   4       94.73      120.57     24.59 o 
 -10   8   4      189.98      189.31     27.03 o 
  -9   8   4      291.55      244.51     36.32 o 
  -8   8   4      716.43      717.40     37.13 o 
  -7   8   4      206.84      249.07     17.27 o 
  -6   8   4       25.20        8.42     11.08 o 
  -5   8   4      256.91      267.03     14.88 o 
  -4   8   4     1092.82     1131.27     24.58 o 
  -3   8   4     1327.18     1342.32     27.06 o 
  -2   8   4      316.67      278.90     12.69 o 
  -1   8   4      402.12      406.53     13.90 o 
   0   8   4       71.94       76.53     11.42 o 
   1   8   4      570.82      585.28     20.55 o 
   2   8   4     1612.57     1609.92     42.18 o 
   3   8   4      778.61      727.29     27.74 o 
   4   8   4        0.70        5.67     18.73 o 
   5   8   4      289.25      297.64     19.20 o 
   6   8   4        0.87      -23.24     23.24 o 
   7   8   4      125.15      111.83     18.23 o 
   8   8   4      898.75      843.30     34.76 o 
   9   8   4       11.89      -16.02     16.52 o 
  10   8   4      213.36      190.01     23.72 o 
  11   8   4       20.81       34.97     46.14 o 
 -13   9   4        0.50      -18.09     18.09 o 
 -12   9   4        5.98      -19.17     19.17 o 
 -11   9   4      275.65      277.69     48.16 o 
 -10   9   4       11.45       63.42     21.47 o 
  -9   9   4      127.95      101.43     24.31 o 
  -8   9   4      407.34      458.49     31.60 o 
  -7   9   4      808.04      787.85     29.81 o 
  -6   9   4     1241.20     1284.13     33.52 o 
  -5   9   4      307.54      291.29     14.67 o 
  -4   9   4      244.48      246.44     13.41 o 
  -3   9   4      378.33      416.65     15.55 o 
  -2   9   4       27.02       40.84     12.55 o 
  -1   9   4      356.32      383.10     18.09 o 
   0   9   4       53.29       53.25     12.74 o 
   1   9   4      634.59      639.22     22.88 o 
   2   9   4      222.55      225.54     19.18 o 
   3   9   4      740.89      668.06     46.79 o 
   4   9   4      225.79      184.65     19.26 o 
   5   9   4     1997.18     2045.68     47.62 o 
   6   9   4      186.37      264.07     35.54 o 
   7   9   4      346.08      280.66     24.12 o 
   8   9   4        7.41       37.13     18.99 o 
   9   9   4      133.55      100.13     22.03 o 
  10   9   4       56.25       42.34     19.46 o 
 -12  10   4      215.11      225.83     31.37 o 
 -11  10   4       28.83       24.72     45.92 o 
 -10  10   4      113.50      138.86     46.37 o 
  -9  10   4     1119.46     1112.71     48.18 o 
  -8  10   4      487.32      459.45     34.10 o 
  -7  10   4      437.12      418.21     25.13 o 
  -6  10   4       67.27       64.65     18.65 o 
  -5  10   4        0.32       -6.90     12.26 o 
  -4  10   4      129.86      133.73     12.16 o 
  -3  10   4        0.02        8.90     15.60 o 
  -2  10   4       31.41       16.78     20.84 o 
  -1  10   4      334.74      345.10     18.19 o 
   0  10   4      735.01      730.33     24.07 o 
   1  10   4       24.73       33.24     13.05 o 
   2  10   4       26.55       33.31     13.12 o 
   3  10   4     1251.59     1265.98     41.71 o 
   4  10   4        8.37       23.91     22.12 o 
   5  10   4      211.32      218.08     17.64 o 
   6  10   4      119.09      108.77     17.60 o 
   7  10   4       77.30       90.65     18.18 o 
   8  10   4        0.01       -8.94     18.80 o 
   9  10   4       25.42       18.51     19.58 o 
  10  10   4      175.26      161.22     23.09 o 
 -12  11   4       66.85      100.65     25.75 o 
 -11  11   4       34.47        8.12     22.65 o 
 -10  11   4       29.14       16.15     18.90 o 
  -9  11   4      130.42       99.51     76.43 o 
  -8  11   4        4.63       40.23     21.22 o 
  -7  11   4       14.12       -2.34     24.80 o 
  -6  11   4      303.69      327.37     37.60 o 
  -5  11   4       56.94       50.78     19.47 o 
  -4  11   4       96.88       70.19     21.69 o 
  -3  11   4      752.26      749.79     40.55 o 
  -2  11   4      962.28      991.98     27.89 o 
  -1  11   4       64.52        6.25     12.72 o 
   0  11   4      264.96      283.27     25.81 o 
   1  11   4      309.15      333.35     20.87 o 
   2  11   4      437.55      397.22     28.78 o 
   3  11   4      149.13      121.42     18.63 o 
   4  11   4      164.71      183.13     18.60 o 
   5  11   4      137.39      141.98     18.33 o 
   6  11   4       43.48       71.15     25.09 o 
   7  11   4      375.11      318.80     41.86 o 
   8  11   4        1.31       22.93     16.16 o 
   9  11   4        9.97        7.39     19.63 o 
 -11  12   4        8.21       28.62     23.62 o 
 -10  12   4        0.86       24.46     20.52 o 
  -9  12   4       14.71        3.66     42.12 o 
  -8  12   4      162.55      137.94     21.91 o 
  -7  12   4       90.09       77.11     19.54 o 
  -6  12   4        0.20       -8.11     15.82 o 
  -5  12   4        2.42        3.96     19.86 o 
  -4  12   4      242.70      235.99     24.01 o 
  -3  12   4        2.24      -21.79     21.79 o 
  -2  12   4       33.36       26.18     21.67 o 
  -1  12   4       26.03       16.37     14.40 o 
   0  12   4       19.74       19.39     14.19 o 
   1  12   4      716.50      728.03     25.72 o 
   2  12   4        0.30       12.64     19.93 o 
   3  12   4       37.87        8.08     18.67 o 
   4  12   4       87.51      109.28     16.26 o 
   5  12   4       94.45       60.20     14.73 o 
   6  12   4      121.58      140.35     20.28 o 
   7  12   4        0.53       30.33     19.89 o 
   8  12   4       89.23      119.81     21.42 o 
 -10  13   4        0.02      -19.32     31.39 o 
  -9  13   4       10.78       -7.40     19.93 o 
  -8  13   4        0.08      -15.38     15.38 o 
  -7  13   4      472.04      470.35     38.78 o 
  -6  13   4       31.93       -6.08     44.58 o 
  -5  13   4       16.88       20.05     23.69 o 
  -4  13   4       62.19       38.73     24.69 o 
  -3  13   4      413.74      409.40     35.09 o 
  -2  13   4       23.94        0.90     39.10 o 
  -1  13   4      166.60      139.81     37.43 o 
   0  13   4       38.25        3.96     19.77 o 
   1  13   4      265.40      281.53     23.69 o 
   2  13   4       63.45       60.65     14.98 o 
   3  13   4       11.28        2.35     11.20 o 
   4  13   4      329.83      326.15     23.38 o 
   5  13   4        1.10       23.48     14.62 o 
   6  13   4       17.63       -2.89     16.07 o 
   7  13   4       18.15       54.35     18.38 o 
  -9  14   4      306.15      359.59     54.53 o 
  -8  14   4      217.72      273.03     32.62 o 
  -7  14   4       94.87       88.56     24.56 o 
  -6  14   4        0.30       27.13     56.76 o 
  -5  14   4      212.25      200.65     33.97 o 
  -4  14   4        5.92      -20.33     27.48 o 
  -3  14   4        6.90       29.79     43.46 o 
  -2  14   4        0.49        7.92     22.32 o 
  -1  14   4      604.13      667.78     36.66 o 
   0  14   4      190.37      232.84     30.24 o 
   1  14   4       26.76       19.29     56.09 o 
   2  14   4        4.03       15.33     15.02 o 
   3  14   4      356.47      435.56     21.64 o 
   4  14   4       37.84       23.30     14.64 o 
   5  14   4        0.07      -18.01     18.01 o 
   6  14   4        0.63       10.42     16.20 o 
  -7  15   4       28.37       25.70     38.88 o 
  -6  15   4       22.72       53.19     22.97 o 
  -5  15   4       10.90      -17.68     20.37 o 
  -4  15   4      446.85      578.85     39.59 o 
  -3  15   4        1.48        5.16     31.51 o 
  -2  15   4       82.91       68.96     32.51 o 
  -1  15   4        0.07        5.75     53.18 o 
   0  15   4       55.24       58.19     24.32 o 
   1  15   4        9.42      -25.70     25.70 o 
   2  15   4       55.70       32.06     33.07 o 
   3  15   4        0.12       43.83     24.48 o 
   4  15   4       12.31       -1.80     23.13 o 
   5  15   4      212.10      215.16     27.79 o 
  -5  16   4       90.74       78.68     29.50 o 
  -4  16   4       10.92       58.38     28.72 o 
  -3  16   4       27.99      -11.35     36.87 o 
  -2  16   4       10.39       -6.76     38.32 o 
  -1  16   4        0.38      -20.78     20.78 o 
   0  16   4       10.23       54.74     42.90 o 
   1  16   4        6.48      -18.44     36.31 o 
   2  16   4        1.27       20.78     27.15 o 
 -15   0   5       80.83       49.13     35.87 o 
 -13   0   5       46.06       46.18     21.64 o 
 -11   0   5      345.81      307.30     25.49 o 
  -9   0   5      185.45      195.78     32.41 o 
  -7   0   5      580.76      492.83     34.66 o 
  -5   0   5     9364.63     9440.04    223.32 o 
  -3   0   5    20573.57    21099.50    402.44 o 
  -1   0   5       48.55       61.89     12.24 o 
   1   0   5    11786.42    11974.65    282.66 o 
   3   0   5     1849.70     1880.05     73.92 o 
   5   0   5     6111.69     6219.54    213.44 o 
   7   0   5       41.60       33.44     28.83 o 
   9   0   5      445.66      482.32     30.27 o 
  11   0   5       12.36       32.40     24.91 o 
 -16   1   5        6.86       -5.13     18.56 o 
 -15   1   5       25.82        0.72     14.58 o 
 -14   1   5       23.47       -1.33     18.03 o 
 -13   1   5       28.49        6.67     26.06 o 
 -12   1   5      369.23      314.95     31.97 o 
 -11   1   5      295.31      290.38     35.18 o 
 -10   1   5        6.52       22.73     14.50 o 
  -9   1   5       85.68       86.85     14.68 o 
  -8   1   5     2072.49     2243.59     51.75 o 
  -7   1   5      907.71      989.86     40.54 o 
  -6   1   5      445.75      476.21     18.16 o 
  -5   1   5        0.33        1.66      8.26 o 
  -4   1   5        0.04        2.16     13.97 o 
  -3   1   5      895.15      816.15     17.84 o 
  -2   1   5     2753.70     2621.50     45.62 o 
  -1   1   5     1055.89     1118.58     18.61 o 
   0   1   5      266.27      260.82      9.85 o 
   1   1   5        4.66        3.62      7.60 o 
   2   1   5     3326.74     3612.24     64.01 o 
   3   1   5     4755.01     4617.38     93.02 o 
   4   1   5      159.59      212.99     15.02 o 
   5   1   5     2351.44     2429.80     54.80 o 
   6   1   5     1339.19     1356.08     28.55 o 
   7   1   5      539.91      547.54     18.60 o 
   8   1   5        6.16        9.72     10.23 o 
   9   1   5      420.47      439.94     18.34 o 
  10   1   5       19.52       25.09     17.96 o 
  11   1   5      188.19      208.60     28.08 o 
  12   1   5       95.88       63.14     23.30 o 
 -15   2   5       22.88       35.11     22.48 o 
 -14   2   5       89.30       71.01     19.93 o 
 -13   2   5       15.98       31.94     22.01 o 
 -12   2   5      310.41      302.39     21.64 o 
 -11   2   5        1.16       27.13     14.22 o 
 -10   2   5      329.84      334.46     19.89 o 
  -9   2   5        9.75      -11.86     11.86 o 
  -8   2   5       30.27        5.69     10.72 o 
  -7   2   5      221.66      223.88     14.67 o 
  -6   2   5     1126.99     1219.83     31.65 o 
  -5   2   5     1429.40     1469.20     39.44 o 
  -4   2   5     4765.62     4610.77     80.53 o 
  -3   2   5      227.86      259.75     11.65 o 
  -2   2   5     1264.70     1303.77     21.44 o 
  -1   2   5        1.59        7.56      5.29 o 
   0   2   5     4529.31     4352.79     61.58 o 
   1   2   5     1256.12     1296.96     23.82 o 
   2   2   5      100.45      139.02      9.85 o 
   3   2   5      400.82      369.18     19.58 o 
   4   2   5       29.18       34.60     11.91 o 
   5   2   5       95.52       81.78     17.10 o 
   6   2   5       61.95       71.72     11.24 o 
   7   2   5        6.89       -2.82      9.98 o 
   8   2   5       85.99       80.56     13.15 o 
   9   2   5       16.24       13.84     15.01 o 
  10   2   5        0.07      -16.28     16.28 o 
  11   2   5       65.92       61.73     25.05 o 
  12   2   5      157.83      195.08     28.85 o 
 -15   3   5        2.52       32.42     35.42 o 
 -14   3   5       89.41      119.98     33.49 o 
 -13   3   5       24.38       46.06     17.98 o 
 -12   3   5        9.57       -0.78     15.24 o 
 -11   3   5      172.85      191.94     18.04 o 
 -10   3   5       65.51       41.69     16.51 o 
  -9   3   5       79.06       75.51     19.59 o 
  -8   3   5      997.52     1009.70     29.74 o 
  -7   3   5       46.67       42.48     22.13 o 
  -6   3   5      656.49      598.88     26.46 o 
  -5   3   5     6068.82     6049.55    108.95 o 
  -4   3   5     1241.21     1330.73     33.67 o 
  -3   3   5     3585.00     3319.36     52.90 o 
  -2   3   5      790.93      739.09     18.07 o 
  -1   3   5       44.20       56.25      6.73 o 
   0   3   5      520.45      487.97     11.70 o 
   1   3   5     1662.33     1788.89     28.30 o 
   2   3   5     2789.05     3100.44     55.60 o 
   3   3   5     7706.38     7262.84    142.35 o 
   4   3   5      156.77      143.48     13.25 o 
   5   3   5        7.47        0.58      9.64 o 
   6   3   5       90.15       90.80     10.89 o 
   7   3   5      779.63      804.96     22.49 o 
   8   3   5      173.30      205.95     28.68 o 
   9   3   5       60.16       27.17     15.65 o 
  10   3   5      416.12      363.36     25.00 o 
  11   3   5      228.30      261.41     25.60 o 
  12   3   5       18.49       63.75     23.57 o 
 -15   4   5       10.89       31.73     20.83 o 
 -14   4   5      180.06      159.19     20.22 o 
 -13   4   5       57.93       49.74     15.38 o 
 -12   4   5       46.57       44.90     16.49 o 
 -11   4   5     1828.73     1863.21     48.79 o 
 -10   4   5      154.31      126.99     16.81 o 
  -9   4   5      128.58      111.24     16.92 o 
  -8   4   5        0.53        5.56     20.07 o 
  -7   4   5     4105.44     4347.21     90.20 o 
  -6   4   5        3.75        6.59     10.14 o 
  -5   4   5      626.21      660.40     19.33 o 
  -4   4   5        1.35       -0.05      6.79 o 
  -3   4   5       74.99       69.32      7.86 o 
  -2   4   5     1234.02     1255.84     23.31 o 
  -1   4   5       63.23       63.23      7.04 o 
   0   4   5      813.57      920.81     18.91 o 
   1   4   5      916.70      976.39     17.89 o 
   2   4   5      398.42      389.13     12.77 o 
   3   4   5      100.77       93.29      9.15 o 
   4   4   5       18.30        6.11      8.90 o 
   5   4   5       64.22       84.86     18.34 o 
   6   4   5        6.14        8.51     11.52 o 
   7   4   5      294.94      271.28     22.18 o 
   8   4   5      458.52      474.64     24.75 o 
   9   4   5       78.32      102.87     16.94 o 
  10   4   5       45.02       49.17     18.86 o 
  11   4   5       18.18        4.07     14.53 o 
  12   4   5       32.80       45.25     20.83 o 
 -15   5   5       16.26       42.90     36.87 o 
 -14   5   5      170.06      181.30     28.60 o 
 -13   5   5       17.64       40.22     22.65 o 
 -12   5   5       10.30        9.53     16.36 o 
 -11   5   5      400.79      373.83     23.04 o 
 -10   5   5      292.54      273.65     23.15 o 
  -9   5   5     1629.01     1655.91     43.64 o 
  -8   5   5        0.17       14.32     11.75 o 
  -7   5   5      229.80      210.01     16.65 o 
  -6   5   5      946.86      930.98     24.62 o 
  -5   5   5      511.84      480.45     15.02 o 
  -4   5   5     3704.53     4062.06     64.99 o 
  -3   5   5        2.82       16.80      6.91 o 
  -2   5   5     6541.45     6738.22    103.05 o 
  -1   5   5        0.42        9.12      6.49 o 
   0   5   5     1148.73     1270.11     24.26 o 
   1   5   5     4211.58     4369.58     68.89 o 
   2   5   5     1537.46     1440.58     26.35 o 
   3   5   5     6108.01     6100.46    106.10 o 
   4   5   5      235.97      298.68     26.64 o 
   5   5   5      173.52      177.75     23.62 o 
   6   5   5        1.44       16.05     11.98 o 
   7   5   5       25.62       36.95     16.97 o 
   8   5   5      100.79      127.42     20.61 o 
   9   5   5       30.05        5.10     17.58 o 
  10   5   5      729.18      736.57     32.37 o 
  11   5   5        0.03       -5.86     19.82 o 
  12   5   5       23.76       40.72     26.14 o 
 -15   6   5        1.44       23.02     28.82 o 
 -14   6   5        7.09       12.51     35.30 o 
 -13   6   5       52.14       42.24     25.75 o 
 -12   6   5      262.30      305.53     30.10 o 
 -11   6   5      125.51      117.98     16.93 o 
 -10   6   5       39.83       40.20     14.69 o 
  -9   6   5      110.16      163.98     18.79 o 
  -8   6   5        5.06       26.95     12.71 o 
  -7   6   5      468.23      512.20     29.83 o 
  -6   6   5      345.51      388.76     15.33 o 
  -5   6   5       55.02       66.03     11.16 o 
  -4   6   5     1964.93     1845.60     33.57 o 
  -3   6   5      127.44      175.59     10.09 o 
  -2   6   5      176.80      185.92     10.13 o 
  -1   6   5     1249.34     1220.30     24.14 o 
   0   6   5      937.93      967.10     25.55 o 
   1   6   5      193.22      183.24      9.52 o 
   2   6   5      504.08      449.83     22.13 o 
   3   6   5        4.53        2.77     11.18 o 
   4   6   5      456.24      499.06     30.53 o 
   5   6   5       32.90       21.28     19.04 o 
   6   6   5       40.54       25.17     19.82 o 
   7   6   5      113.58       81.94     25.48 o 
   8   6   5      316.84      330.83     24.36 o 
   9   6   5       29.00       48.03     32.18 o 
  10   6   5      125.34      146.29     23.27 o 
  11   6   5        0.79       24.14     24.41 o 
 -14   7   5        1.22       15.12     24.73 o 
 -13   7   5      234.56      224.18     30.87 o 
 -12   7   5      225.81      227.06     59.78 o 
 -11   7   5      131.90      137.26     31.62 o 
 -10   7   5      839.06      848.83     41.59 o 
  -9   7   5       73.60       41.91     18.36 o 
  -8   7   5      607.27      638.40     25.90 o 
  -7   7   5      128.49      124.94     26.07 o 
  -6   7   5      334.63      349.00     15.02 o 
  -5   7   5        2.59       38.73     10.60 o 
  -4   7   5       11.26       10.78      9.56 o 
  -3   7   5      135.72      192.13     13.51 o 
  -2   7   5     1570.11     1569.44     29.82 o 
  -1   7   5      925.65      991.47     21.30 o 
   0   7   5      232.55      227.70     14.62 o 
   1   7   5       80.29      105.83     12.55 o 
   2   7   5     1343.77     1340.21     36.60 o 
   3   7   5       23.96       52.70     15.98 o 
   4   7   5       75.24       78.57     21.06 o 
   5   7   5      426.90      465.29     33.86 o 
   6   7   5       75.10       93.51     19.12 o 
   7   7   5        1.73       -8.61     14.74 o 
   8   7   5      306.81      302.79     25.06 o 
   9   7   5        1.89        9.73     23.91 o 
  10   7   5      699.34      691.46     35.03 o 
  11   7   5       15.86        8.76     22.00 o 
 -14   8   5        7.43       35.77     31.51 o 
 -13   8   5        4.34       -4.83     26.81 o 
 -12   8   5       20.21       15.74     19.32 o 
 -11   8   5      418.45      442.93     49.51 o 
 -10   8   5       84.77       78.90     21.38 o 
  -9   8   5       47.54       95.66     46.03 o 
  -8   8   5       47.01       50.83     19.94 o 
  -7   8   5     1893.04     1910.23     41.57 o 
  -6   8   5      632.19      615.18     23.96 o 
  -5   8   5      371.39      417.48     17.62 o 
  -4   8   5      208.39      226.33     13.23 o 
  -3   8   5      133.42      136.39     11.32 o 
  -2   8   5       81.76      105.66     11.53 o 
  -1   8   5       21.08       11.10      9.96 o 
   0   8   5       37.02       20.88     13.51 o 
   1   8   5      971.81      912.24     26.07 o 
   2   8   5      587.85      558.21     21.77 o 
   3   8   5       22.56      -11.68     11.68 o 
   4   8   5      467.85      435.45     23.88 o 
   5   8   5     2567.70     2400.31     73.69 o 
   6   8   5        8.75        0.79     15.47 o 
   7   8   5      215.27      209.70     21.20 o 
   8   8   5        2.04       -3.76     17.69 o 
   9   8   5      344.82      342.40     25.03 o 
  10   8   5       43.58       12.27     18.61 o 
 -13   9   5        0.46      -18.77     18.77 o 
 -12   9   5       81.09      103.53     25.81 o 
 -11   9   5      369.56      316.97     31.20 o 
 -10   9   5      198.11      235.40     26.93 o 
  -9   9   5     1107.84     1113.30     89.90 o 
  -8   9   5      131.22      127.72     41.90 o 
  -7   9   5      161.82      149.96     16.95 o 
  -6   9   5       85.22       87.62     12.39 o 
  -5   9   5      194.40      209.84     15.04 o 
  -4   9   5        3.69        7.55     10.04 o 
  -3   9   5      135.37      122.52     11.34 o 
  -2   9   5      469.31      487.93     19.93 o 
  -1   9   5      139.05      123.05     21.17 o 
   0   9   5       60.13       86.97     14.15 o 
   1   9   5      824.06      742.07     37.12 o 
   2   9   5      339.28      340.62     18.89 o 
   3   9   5      381.88      404.08     42.63 o 
   4   9   5        6.30       -4.50     15.66 o 
   5   9   5      237.70      220.93     63.69 o 
   6   9   5      105.42      146.52     19.19 o 
   7   9   5      303.24      285.20     26.29 o 
   8   9   5       47.01       67.28     18.46 o 
   9   9   5        0.04       35.63     15.87 o 
  10   9   5        0.22      -17.63     17.63 o 
 -13  10   5      129.45      100.13     33.30 o 
 -12  10   5        9.06       11.33     33.63 o 
 -11  10   5      233.26      237.13     27.95 o 
 -10  10   5      119.42      103.05     23.34 o 
  -9  10   5       29.53       38.02     18.40 o 
  -8  10   5        3.63        0.61     19.92 o 
  -7  10   5       71.38       60.67     20.73 o 
  -6  10   5        5.42        3.37     11.83 o 
  -5  10   5      337.77      365.53     17.38 o 
  -4  10   5      342.26      385.69     16.52 o 
  -3  10   5      457.99      498.56     19.56 o 
  -2  10   5        0.09       26.50     13.45 o 
  -1  10   5        2.62        4.61     10.75 o 
   0  10   5      649.39      632.41     23.21 o 
   1  10   5       29.02       29.05     12.90 o 
   2  10   5      105.03      119.67     16.03 o 
   3  10   5      160.09      173.17     19.46 o 
   4  10   5      806.30      745.86     29.46 o 
   5  10   5        0.66       35.93     15.32 o 
   6  10   5       17.47       56.19     17.74 o 
   7  10   5       23.79       25.20     18.63 o 
   8  10   5       38.78       44.74     18.13 o 
   9  10   5        1.03        6.70     31.17 o 
 -12  11   5       31.34        6.23     24.47 o 
 -11  11   5      148.91      162.59     25.69 o 
 -10  11   5       17.70       -8.56     17.02 o 
  -9  11   5       12.87       65.39     21.55 o 
  -8  11   5        3.00       10.73     15.12 o 
  -7  11   5       85.48       85.58     16.73 o 
  -6  11   5        7.92       20.96     13.84 o 
  -5  11   5       48.24       72.65     24.72 o 
  -4  11   5      187.17      169.66     18.64 o 
  -3  11   5        1.82       -2.55     12.17 o 
  -2  11   5      162.68      145.73     15.55 o 
  -1  11   5     5295.20     5251.16     96.37 o 
   0  11   5      118.04       87.72     14.88 o 
   1  11   5     1022.74      984.03     28.87 o 
   2  11   5       38.51       30.94     14.19 o 
   3  11   5       98.70       98.54     15.89 o 
   4  11   5       55.70       42.81     31.83 o 
   5  11   5       29.60       41.20     14.15 o 
   6  11   5       71.88       48.59     19.39 o 
   7  11   5      338.41      348.90     29.14 o 
   8  11   5       19.98       46.54     18.90 o 
   9  11   5       36.02       52.12     21.25 o 
 -11  12   5      146.03      186.73     59.89 o 
 -10  12   5        1.10       34.41     35.08 o 
  -9  12   5        3.71        9.61     30.17 o 
  -8  12   5        8.09        4.10     14.90 o 
  -7  12   5      179.13      177.53     19.18 o 
  -6  12   5       23.12        8.01     15.56 o 
  -5  12   5        2.00       20.56     27.93 o 
  -4  12   5        4.52       59.99     32.85 o 
  -3  12   5       70.85       79.24     20.94 o 
  -2  12   5      485.31      583.66     23.93 o 
  -1  12   5      435.01      421.96     20.13 o 
   0  12   5      229.00      243.37     18.01 o 
   1  12   5      614.83      649.77     25.49 o 
   2  12   5       38.23       39.96     13.66 o 
   3  12   5      105.26      105.32     14.90 o 
   4  12   5       10.71       33.55     12.67 o 
   5  12   5      403.01      384.10     22.12 o 
   6  12   5        4.80       -2.90     32.85 o 
   7  12   5       99.00      136.63     21.32 o 
   8  12   5        5.21       28.33     19.34 o 
 -10  13   5       35.70       18.15     22.62 o 
  -9  13   5       92.19       82.05     22.68 o 
  -8  13   5       78.36       82.19     24.80 o 
  -7  13   5       15.57        5.38     38.43 o 
  -6  13   5      155.28      114.14     21.96 o 
  -5  13   5       17.58       -1.92     17.15 o 
  -4  13   5        5.29       37.95     76.20 o 
  -3  13   5      220.87      208.69     26.77 o 
  -2  13   5       11.99      -20.11     20.11 o 
  -1  13   5      888.55      886.74     27.67 o 
   0  13   5       29.23       49.99     14.46 o 
   1  13   5      114.67       98.08     20.35 o 
   2  13   5        0.04      -12.06     13.48 o 
   3  13   5      157.44      155.28     17.92 o 
   4  13   5        0.22      -14.27     14.84 o 
   5  13   5       31.20       25.17     17.28 o 
   6  13   5      150.28      150.99     22.87 o 
   7  13   5       10.01       -5.49     31.89 o 
  -9  14   5       63.67      103.32     25.66 o 
  -8  14   5      258.01      289.19     33.34 o 
  -7  14   5       29.29      -12.31     21.73 o 
  -6  14   5        4.58       20.78     24.91 o 
  -5  14   5       28.00       40.60     24.09 o 
  -4  14   5       73.20       94.85     23.01 o 
  -3  14   5        2.99       10.38     19.42 o 
  -2  14   5       34.20       26.77     19.62 o 
  -1  14   5      146.39      157.87     87.38 o 
   0  14   5       22.47       21.53     21.14 o 
   1  14   5        4.76        2.18     19.61 o 
   2  14   5       27.68        6.59     14.48 o 
   3  14   5       20.60        5.16     15.31 o 
   4  14   5      122.55      119.26     17.31 o 
   5  14   5       29.68       21.73     13.79 o 
  -7  15   5       88.52      103.86     60.78 o 
  -6  15   5       18.37       19.63     21.72 o 
  -5  15   5       50.21       80.00     39.89 o 
  -4  15   5      185.51      240.50     28.83 o 
  -3  15   5       76.42       39.86     25.50 o 
  -2  15   5       28.45       44.91     25.44 o 
  -1  15   5       99.55       74.84     53.52 o 
   0  15   5       29.58      -16.53     16.53 o 
   1  15   5       17.42        1.92     35.75 o 
   2  15   5       64.15       78.55     29.33 o 
   3  15   5        0.94        4.97     15.66 o 
   4  15   5      235.12      256.52     17.77 o 
  -4  16   5        4.88       10.98     23.02 o 
  -3  16   5       77.16      133.38     25.98 o 
  -2  16   5        3.55      -19.80     21.30 o 
  -1  16   5        6.96       18.93     72.73 o 
   0  16   5        0.01       -1.34     52.17 o 
   1  16   5       58.03       24.71     28.71 o 
 -16   0   6      120.03       88.27     22.59 o 
 -14   0   6      227.69      222.65     26.12 o 
 -12   0   6      166.94      142.02     22.75 o 
 -10   0   6      457.20      492.08     39.57 o 
  -8   0   6      868.50      875.35     32.33 o 
  -6   0   6    20906.46    21271.72    495.40 o 
  -4   0   6      338.24      256.71     12.51 o 
  -2   0   6    15100.44    14864.89    350.12 o 
   0   0   6       76.33       76.07     13.72 o 
   2   0   6     3439.94     3548.55     90.47 o 
   4   0   6     1453.06     1487.37     64.01 o 
   6   0   6      735.42      759.12     33.58 o 
   8   0   6      233.77      191.57     23.58 o 
  10   0   6      124.03      111.55     16.25 o 
  12   0   6       72.84       98.54     35.53 o 
 -16   1   6       11.26       31.29     16.67 o 
 -15   1   6       15.69        5.02     16.99 o 
 -14   1   6        0.86       -2.71     13.59 o 
 -13   1   6        8.45        1.64     12.78 o 
 -12   1   6      235.52      233.66     21.31 o 
 -11   1   6       91.65      125.25     21.36 o 
 -10   1   6       20.47       -3.24     12.67 o 
  -9   1   6      129.36      156.07     25.58 o 
  -8   1   6      542.63      516.19     21.55 o 
  -7   1   6        1.11        0.98     14.24 o 
  -6   1   6      418.18      419.07     17.02 o 
  -5   1   6      718.65      771.17     20.48 o 
  -4   1   6     2694.67     2578.03     47.95 o 
  -3   1   6     4232.12     4195.33     65.97 o 
  -2   1   6      178.44      170.23      9.35 o 
  -1   1   6       42.80       41.80      8.29 o 
   0   1   6     3976.44     4032.82     63.42 o 
   1   1   6       25.05       44.97      7.22 o 
   2   1   6     1027.56     1219.55     23.95 o 
   3   1   6      606.16      689.31     22.21 o 
   4   1   6      375.86      341.20     17.47 o 
   5   1   6      113.74      127.04     14.61 o 
   6   1   6      273.86      241.64     13.70 o 
   7   1   6        0.55      -11.42     11.42 o 
   8   1   6      190.29      190.64     14.37 o 
   9   1   6      415.66      399.18     17.84 o 
  10   1   6       37.30       37.12     18.32 o 
  11   1   6       41.90        8.82     28.78 o 
  12   1   6       80.38      111.04     22.49 o 
 -16   2   6       31.32       -6.43     24.58 o 
 -15   2   6      156.15      157.54     35.42 o 
 -14   2   6       17.90       -4.32     15.66 o 
 -13   2   6       27.82       12.78     18.90 o 
 -12   2   6       41.62       75.85     16.99 o 
 -11   2   6      236.03      221.84     19.79 o 
 -10   2   6      242.07      225.25     18.16 o 
  -9   2   6     1463.65     1483.83     39.58 o 
  -8   2   6        0.43       -4.46     10.52 o 
  -7   2   6     1739.59     1776.53     42.31 o 
  -6   2   6      290.21      290.05     15.44 o 
  -5   2   6     1321.48     1386.67     29.92 o 
  -4   2   6       98.62      111.16      9.49 o 
  -3   2   6     1020.52     1059.67     23.08 o 
  -2   2   6        0.95        9.84      5.32 o 
  -1   2   6     2153.54     2247.24     34.06 o 
   0   2   6     2037.29     2212.73     37.23 o 
   1   2   6      129.97      113.77      8.72 o 
   2   2   6       39.33       41.66      7.34 o 
   3   2   6     2748.16     2830.00     52.87 o 
   4   2   6      253.70      252.89     15.85 o 
   5   2   6      405.78      424.10     20.48 o 
   6   2   6       18.22       10.57     13.51 o 
   7   2   6      236.11      226.22     15.14 o 
   8   2   6       70.70       92.28     18.47 o 
   9   2   6       10.69       29.86     16.06 o 
  10   2   6       27.28       32.61     16.34 o 
  11   2   6       40.57        2.69     15.13 o 
  12   2   6       24.36       54.69     22.90 o 
 -15   3   6       34.95       51.97     18.67 o 
 -14   3   6        0.41       30.36     25.48 o 
 -13   3   6       18.72       38.39     15.99 o 
 -12   3   6      267.94      291.51     24.00 o 
 -11   3   6      235.72      204.98     19.63 o 
 -10   3   6       91.19       80.89     16.34 o 
  -9   3   6      204.35      182.15     33.35 o 
  -8   3   6     1686.41     1772.63     43.49 o 
  -7   3   6      445.82      464.56     20.19 o 
  -6   3   6      111.48      110.42     13.02 o 
  -5   3   6      667.97      750.85     20.23 o 
  -4   3   6      641.93      710.18     19.32 o 
  -3   3   6        0.21        7.11      5.94 o 
  -2   3   6     1419.93     1434.12     25.62 o 
  -1   3   6       45.42       75.47      8.49 o 
   0   3   6      178.33      154.18      8.19 o 
   1   3   6       23.66       20.26      9.65 o 
   2   3   6        0.35        6.97      9.97 o 
   3   3   6      395.93      423.88     14.84 o 
   4   3   6       50.48       32.34     21.87 o 
   5   3   6       12.35       20.34     13.55 o 
   6   3   6      344.18      315.20     26.56 o 
   7   3   6     1281.31     1296.89     44.18 o 
   8   3   6      971.99      946.73     35.07 o 
   9   3   6        1.30       20.03     16.94 o 
  10   3   6       17.10       55.57     17.96 o 
  11   3   6        9.11       12.73     22.96 o 
 -15   4   6       50.49       59.98     20.77 o 
 -14   4   6      102.77      145.80     31.52 o 
 -13   4   6        1.21       -6.12     12.93 o 
 -12   4   6        8.44        8.04     16.12 o 
 -11   4   6        9.33      -12.83     12.83 o 
 -10   4   6      163.61      196.51     35.20 o 
  -9   4   6      362.48      341.35     20.09 o 
  -8   4   6       48.60       40.12     13.66 o 
  -7   4   6       26.37       31.92     15.11 o 
  -6   4   6       69.12       42.18     12.66 o 
  -5   4   6       10.83       -0.84     11.18 o 
  -4   4   6     1897.55     1802.18     32.33 o 
  -3   4   6       36.70       33.72      7.54 o 
  -2   4   6     2404.55     2415.93     40.40 o 
  -1   4   6        3.27        6.28      6.44 o 
   0   4   6      150.59      159.48      8.35 o 
   1   4   6     1189.71     1253.41     22.08 o 
   2   4   6      860.70      935.23     19.78 o 
   3   4   6      491.20      455.34     15.48 o 
   4   4   6      101.16       95.34     10.50 o 
   5   4   6       36.60       25.07     16.31 o 
   6   4   6     1390.27     1503.34     54.36 o 
   7   4   6      101.99      100.80     18.02 o 
   8   4   6      217.02      148.61     26.29 o 
   9   4   6      102.97       80.38     26.27 o 
  10   4   6      388.11      440.98     28.86 o 
  11   4   6        0.94       -2.45     30.72 o 
 -15   5   6        8.43       31.24     24.75 o 
 -14   5   6        3.09       -8.26     18.89 o 
 -13   5   6        1.86       13.87     26.48 o 
 -12   5   6       35.34       67.77     26.51 o 
 -11   5   6      376.65      395.34     22.70 o 
 -10   5   6       86.36       91.37     18.11 o 
  -9   5   6     1082.75     1131.95     34.93 o 
  -8   5   6      212.49      188.92     16.86 o 
  -7   5   6      101.73       82.89     13.54 o 
  -6   5   6      316.40      348.76     16.59 o 
  -5   5   6     1093.33     1064.89     23.07 o 
  -4   5   6      658.52      652.03     16.45 o 
  -3   5   6     1019.18     1108.82     22.75 o 
  -2   5   6      617.38      656.07     15.96 o 
  -1   5   6       37.96       48.62      7.88 o 
   0   5   6       61.64       62.57      8.76 o 
   1   5   6       98.71      133.13      8.40 o 
   2   5   6      101.14       82.47      9.52 o 
   3   5   6       86.80      112.04     22.91 o 
   4   5   6      544.35      481.60     30.77 o 
   5   5   6       79.82      101.97     22.38 o 
   6   5   6        0.43       20.12     25.03 o 
   7   5   6     1003.61      924.66     33.84 o 
   8   5   6        1.93       52.96     31.95 o 
   9   5   6      159.23      132.55     47.94 o 
  10   5   6        4.09       17.01     20.80 o 
  11   5   6      148.10      158.27     25.00 o 
 -15   6   6       38.52       55.71     25.92 o 
 -14   6   6       71.25       75.95     34.97 o 
 -13   6   6       15.58       42.69     20.05 o 
 -12   6   6       13.69       -3.66     13.27 o 
 -11   6   6       30.16        0.95     13.66 o 
 -10   6   6      300.10      276.61     19.99 o 
  -9   6   6      917.52      914.67     30.88 o 
  -8   6   6      327.35      248.89     19.41 o 
  -7   6   6      514.52      496.61     20.76 o 
  -6   6   6      437.37      514.54     17.00 o 
  -5   6   6      150.09      171.16     11.53 o 
  -4   6   6     1006.59     1034.32     22.44 o 
  -3   6   6      496.03      450.50     15.23 o 
  -2   6   6      399.44      403.60     12.99 o 
  -1   6   6     1659.83     1604.51     29.76 o 
   0   6   6      455.60      497.61     14.95 o 
   1   6   6        3.69       11.08      9.34 o 
   2   6   6       95.46      116.16     13.38 o 
   3   6   6     4880.63     4948.65    127.69 o 
   4   6   6      523.30      602.93     49.74 o 
   5   6   6     1262.00     1184.06     45.62 o 
   6   6   6       85.71       48.78     23.95 o 
   7   6   6      278.65      315.18     23.83 o 
   8   6   6      114.55      120.68     24.23 o 
   9   6   6       65.23       53.30     20.28 o 
  10   6   6       70.55       54.19     20.04 o 
  11   6   6       28.02       37.16     20.97 o 
 -14   7   6        0.08       12.05     39.55 o 
 -13   7   6       55.71      120.98     24.34 o 
 -12   7   6       84.77       85.42     23.78 o 
 -11   7   6      211.53      232.24     28.49 o 
 -10   7   6      246.57      246.39     19.95 o 
  -9   7   6     1617.41     1682.99     45.57 o 
  -8   7   6       10.45      -10.59     12.55 o 
  -7   7   6       13.80      -10.44     10.44 o 
  -6   7   6      658.22      631.80     18.60 o 
  -5   7   6      229.03      230.82     13.66 o 
  -4   7   6        2.23        5.56      9.03 o 
  -3   7   6      995.48     1002.21     23.54 o 
  -2   7   6      519.50      488.98     15.68 o 
  -1   7   6      370.14      373.75     16.70 o 
   0   7   6      583.20      576.83     19.55 o 
   1   7   6      342.15      285.20     15.91 o 
   2   7   6      162.79      152.87     15.00 o 
   3   7   6      106.82      121.07     16.33 o 
   4   7   6        7.69       33.52     25.25 o 
   5   7   6      117.87       80.79     19.78 o 
   6   7   6      142.42      149.86     24.03 o 
   7   7   6        0.38       -7.04     17.54 o 
   8   7   6      271.79      257.17     27.01 o 
   9   7   6       14.62       31.95     20.22 o 
  10   7   6       25.57       58.79     27.28 o 
 -14   8   6      132.05      116.10     24.55 o 
 -13   8   6        3.09       25.92     20.01 o 
 -12   8   6        0.02       22.79     21.94 o 
 -11   8   6      310.21      313.73     29.36 o 
 -10   8   6     1026.18     1136.46     48.24 o 
  -9   8   6      180.81      169.04     21.56 o 
  -8   8   6      285.72      317.08     22.18 o 
  -7   8   6       15.63       21.72     10.11 o 
  -6   8   6      977.40     1039.01     25.27 o 
  -5   8   6        0.59       27.44     10.70 o 
  -4   8   6      163.16      167.15     12.26 o 
  -3   8   6       87.00      105.60     10.82 o 
  -2   8   6     2465.17     2496.32     43.95 o 
  -1   8   6       21.07       18.73     11.88 o 
   0   8   6        1.73       21.55     10.13 o 
   1   8   6      897.10      842.53     25.81 o 
   2   8   6      417.80      399.18     19.14 o 
   3   8   6      279.25      307.65     22.04 o 
   4   8   6       45.70       59.76     24.26 o 
   5   8   6       85.36       91.00     29.83 o 
   6   8   6      331.61      329.58     20.77 o 
   7   8   6       18.34        8.26     15.54 o 
   8   8   6       64.28       66.33     21.58 o 
   9   8   6        2.61        7.86     16.55 o 
  10   8   6        0.40       17.49     32.38 o 
 -13   9   6       44.97       54.93     58.10 o 
 -12   9   6       46.90       81.05     26.37 o 
 -11   9   6      371.19      392.52     33.82 o 
 -10   9   6       11.30       23.99     26.59 o 
  -9   9   6      426.45      473.10     31.92 o 
  -8   9   6      284.71      292.27     27.72 o 
  -7   9   6     2159.61     2185.91     42.11 o 
  -6   9   6       56.25       37.72     16.12 o 
  -5   9   6       54.68       46.23     10.66 o 
  -4   9   6      254.02      274.86     14.81 o 
  -3   9   6      792.65      801.52     24.70 o 
  -2   9   6      166.06      190.27     15.91 o 
  -1   9   6        0.06       18.96     15.74 o 
   0   9   6       26.23       25.95     11.43 o 
   1   9   6       41.39       54.48     17.16 o 
   2   9   6      978.76      992.13     29.37 o 
   3   9   6       14.44       24.45     13.86 o 
   4   9   6     1906.38     1766.41     48.99 o 
   5   9   6       21.25        2.32     18.36 o 
   6   9   6       19.64        9.49     17.65 o 
   7   9   6        1.83        8.44     23.34 o 
   8   9   6        2.70        3.06     18.42 o 
   9   9   6       40.26       18.91     34.57 o 
 -13  10   6      282.55      328.01     43.69 o 
 -12  10   6       56.35        0.73     22.20 o 
 -11  10   6      168.53      215.97     30.73 o 
 -10  10   6        1.35        0.68     17.39 o 
  -9  10   6      125.81       80.32     22.67 o 
  -8  10   6        8.16       25.46     25.33 o 
  -7  10   6       10.11      -10.29     13.35 o 
  -6  10   6      206.42      209.89     14.22 o 
  -5  10   6      224.77      218.14     14.80 o 
  -4  10   6        5.45       16.84     12.59 o 
  -3  10   6       92.09       53.51     12.81 o 
  -2  10   6       39.40       63.44     13.82 o 
  -1  10   6      468.88      467.10     20.56 o 
   0  10   6      958.98     1051.83     30.84 o 
   1  10   6      951.71      897.92     27.07 o 
   2  10   6      334.88      327.18     22.61 o 
   3  10   6       13.99      -12.49     12.49 o 
   4  10   6      140.57      125.79     30.13 o 
   5  10   6       94.65       81.36     23.33 o 
   6  10   6       71.16       50.13     30.37 o 
   7  10   6       94.23       69.40     22.05 o 
   8  10   6       32.50       -8.14     26.94 o 
   9  10   6        1.22        1.91     25.99 o 
 -12  11   6      320.03      399.15     87.38 o 
 -11  11   6        2.72      -12.58     32.06 o 
 -10  11   6       10.69       14.67     35.75 o 
  -9  11   6       84.33       43.69     19.59 o 
  -8  11   6      265.22      270.78     22.50 o 
  -7  11   6       21.62       59.83     17.06 o 
  -6  11   6        2.76       22.73     30.05 o 
  -5  11   6        2.53        1.81     18.94 o 
  -4  11   6      825.81      803.94     26.40 o 
  -3  11   6       78.73       75.99     14.34 o 
  -2  11   6       47.10       36.10     12.06 o 
  -1  11   6        0.83       -4.54     11.51 o 
   0  11   6      575.18      593.02     23.84 o 
   1  11   6       39.02       27.11     13.98 o 
   2  11   6      183.45      167.10     16.35 o 
   3  11   6      105.84       67.85     13.80 o 
   4  11   6       79.07       46.61     15.20 o 
   5  11   6       33.47       37.02     18.13 o 
   6  11   6        0.01       17.28     15.65 o 
   7  11   6       60.91       54.75     19.65 o 
   8  11   6        2.48      -14.39     14.39 o 
 -11  12   6       78.39       63.79     52.74 o 
 -10  12   6       74.04       70.47     28.49 o 
  -9  12   6       86.18       51.01     34.08 o 
  -8  12   6        2.68        8.18     17.22 o 
  -7  12   6       51.32       48.46     22.27 o 
  -6  12   6       94.11       90.60     31.28 o 
  -5  12   6       28.56       43.27     19.04 o 
  -4  12   6      705.90      770.81     39.98 o 
  -3  12   6      523.22      557.21     21.51 o 
  -2  12   6     1007.60      982.00     28.87 o 
  -1  12   6       55.36       86.49     15.49 o 
   0  12   6       23.58       74.67     17.41 o 
   1  12   6        6.14       14.90     13.54 o 
   2  12   6      923.67      864.97     29.70 o 
   3  12   6      337.82      316.38     20.91 o 
   4  12   6        9.38       12.12     17.27 o 
   5  12   6        2.19       33.74     20.28 o 
   6  12   6      218.98      236.93     26.53 o 
   7  12   6       61.20       70.89     23.92 o 
 -10  13   6        4.80      -18.75     18.75 o 
  -9  13   6        0.01       68.37     39.33 o 
  -8  13   6      157.81      151.89     32.00 o 
  -7  13   6      139.40      164.75     25.35 o 
  -6  13   6       17.34       12.82     36.31 o 
  -5  13   6       66.11       63.43     22.08 o 
  -4  13   6      209.03      175.97     37.21 o 
  -3  13   6      150.65      114.93     31.84 o 
  -2  13   6        1.50       -7.69     35.42 o 
  -1  13   6      846.03      764.58     55.34 o 
   0  13   6      625.23      634.85     26.69 o 
   1  13   6       13.86       23.57     18.80 o 
   2  13   6       39.65       64.88     15.13 o 
   3  13   6       67.34       50.16     25.77 o 
   4  13   6       61.24       53.66     12.52 o 
   5  13   6      236.76      222.97     20.20 o 
   6  13   6        1.00      -25.47     25.47 o 
  -9  14   6        0.81       53.09     30.65 o 
  -8  14   6      102.17      100.52     27.36 o 
  -7  14   6       24.61       13.48     65.25 o 
  -6  14   6       17.22       28.96     22.23 o 
  -5  14   6       51.95       58.53     23.03 o 
  -4  14   6        0.13       49.38     37.32 o 
  -3  14   6       41.65       42.75     22.65 o 
  -2  14   6       37.36       77.28     21.88 o 
  -1  14   6        0.11       78.43     37.99 o 
   0  14   6       45.83        1.73     12.78 o 
   1  14   6       94.54       92.75     16.51 o 
   2  14   6       20.29       44.01     17.03 o 
   3  14   6       52.65       82.67     18.88 o 
   4  14   6       14.45        0.42     14.29 o 
   5  14   6        0.19       22.33     15.00 o 
  -7  15   6       38.12       16.39     21.34 o 
  -6  15   6       69.07       17.28     59.10 o 
  -5  15   6       92.60       96.81     23.02 o 
  -4  15   6      321.59      406.63     32.85 o 
  -3  15   6        6.84       17.63     23.29 o 
  -2  15   6       11.09       14.77     41.11 o 
  -1  15   6       48.07       18.03     30.50 o 
   0  15   6       86.50       72.43     23.19 o 
   1  15   6       33.39       10.92     48.49 o 
   2  15   6        9.68       36.39     16.39 o 
   3  15   6        4.17       50.05     19.22 o 
  -3  16   6       47.02      104.41     35.64 o 
  -2  16   6      156.62      148.32     29.60 o 
  -1  16   6        2.77       73.74     41.56 o 
   0  16   6       44.36       55.05     23.19 o 
 -15   0   7      393.92      355.75     29.24 o 
 -13   0   7        7.28       64.82     19.14 o 
 -11   0   7       27.97       18.63     25.36 o 
  -9   0   7      935.24      927.46     36.21 o 
  -7   0   7      288.56      291.63     19.53 o 
  -5   0   7      581.92      543.50     44.05 o 
  -3   0   7     3788.13     3773.61     96.70 o 
  -1   0   7        1.89       -9.40      9.40 o 
   1   0   7       19.18       -0.39     11.05 o 
   3   0   7       15.83       17.87     14.85 o 
   5   0   7      215.19      226.17     31.74 o 
   7   0   7     1248.07     1266.65     64.86 o 
   9   0   7       32.51       23.06     14.42 o 
  11   0   7      189.11      170.73     34.19 o 
 -16   1   7        3.27       17.56     25.80 o 
 -15   1   7       53.92       86.53     22.87 o 
 -14   1   7      190.77      165.08     24.08 o 
 -13   1   7       93.25      113.51     29.38 o 
 -12   1   7       19.87       31.56     13.27 o 
 -11   1   7       85.50       82.29     15.55 o 
 -10   1   7      210.69      177.78     19.18 o 
  -9   1   7     1136.74     1089.81     32.35 o 
  -8   1   7      173.28      183.72     15.96 o 
  -7   1   7     1754.13     1818.97     43.48 o 
  -6   1   7     1556.05     1382.98     34.29 o 
  -5   1   7      499.61      501.56     16.48 o 
  -4   1   7      412.43      455.07     11.52 o 
  -3   1   7      369.28      302.08     11.05 o 
  -2   1   7        0.97       22.71      8.29 o 
  -1   1   7        4.31       11.75      5.92 o 
   0   1   7     1261.00     1216.39     23.37 o 
   1   1   7      175.96      191.15     11.94 o 
   2   1   7       55.54       76.52      9.12 o 
   3   1   7      363.82      341.27     13.83 o 
   4   1   7      186.00      184.18     16.21 o 
   5   1   7        1.72       -2.81     12.14 o 
   6   1   7       71.15       56.41     13.73 o 
   7   1   7     1030.52     1072.79     29.43 o 
   8   1   7       28.17       31.63     12.50 o 
   9   1   7       14.91        6.54     17.84 o 
  10   1   7      181.96      140.49     18.43 o 
  11   1   7       62.86       48.00     15.11 o 
 -16   2   7       66.30       71.73     27.82 o 
 -15   2   7      167.02      180.89     20.18 o 
 -14   2   7        5.55       11.03     17.04 o 
 -13   2   7      383.16      362.70     24.62 o 
 -12   2   7       71.50       82.86     20.06 o 
 -11   2   7       44.33       55.08     15.78 o 
 -10   2   7       56.26       57.83     16.20 o 
  -9   2   7      340.88      363.62     20.15 o 
  -8   2   7      898.09      928.26     28.22 o 
  -7   2   7     4203.09     4228.41     88.00 o 
  -6   2   7     1283.96     1288.33     29.84 o 
  -5   2   7     2837.90     3040.96     56.80 o 
  -4   2   7     1449.12     1333.41     29.33 o 
  -3   2   7       57.41       80.42      8.29 o 
  -2   2   7      606.37      600.07     12.93 o 
  -1   2   7      491.99      506.39     13.60 o 
   0   2   7      634.52      588.87     14.89 o 
   1   2   7        0.12       -4.09      7.08 o 
   2   2   7      141.50      150.96     10.03 o 
   3   2   7      131.33      125.04     10.78 o 
   4   2   7      134.94      136.14     14.50 o 
   5   2   7      689.59      834.60     39.11 o 
   6   2   7       33.08       34.43     11.65 o 
   7   2   7      151.51      158.50     14.27 o 
   8   2   7        2.02       37.42     34.52 o 
   9   2   7       50.64       27.64     17.92 o 
  10   2   7        0.67        2.84     17.29 o 
  11   2   7       13.23       18.23     39.26 o 
 -15   3   7      125.95       98.01     23.04 o 
 -14   3   7        0.55       33.03     18.78 o 
 -13   3   7       29.78       31.55     16.50 o 
 -12   3   7       23.55       62.43     15.97 o 
 -11   3   7      215.72      255.25     20.66 o 
 -10   3   7       37.21       31.77     14.95 o 
  -9   3   7       32.59       15.68     13.44 o 
  -8   3   7       65.77       82.11     33.84 o 
  -7   3   7      765.02      732.70     29.27 o 
  -6   3   7        1.18        0.97      9.55 o 
  -5   3   7      161.76      187.49     18.13 o 
  -4   3   7       66.59       80.25     12.29 o 
  -3   3   7       43.84       82.00     14.24 o 
  -2   3   7     5373.64     5316.76     75.23 o 
  -1   3   7      229.29      207.84      8.79 o 
   0   3   7      344.24      347.92     15.73 o 
   1   3   7     1553.57     1640.16     30.00 o 
   2   3   7      346.64      367.23     13.07 o 
   3   3   7      907.81      879.25     22.94 o 
   4   3   7      435.46      467.27     17.57 o 
   5   3   7     2792.48     2843.31     80.83 o 
   6   3   7       33.17       17.50     17.69 o 
   7   3   7      208.29      176.39     25.27 o 
   8   3   7       96.29       64.86     16.29 o 
   9   3   7       35.11       39.38     16.42 o 
  10   3   7      158.29      180.52     34.02 o 
  11   3   7       17.35       20.64     19.26 o 
 -15   4   7      182.00      154.07     21.40 o 
 -14   4   7      172.57      185.64     21.15 o 
 -13   4   7       95.22       95.92     17.46 o 
 -12   4   7       83.16      106.59     17.01 o 
 -11   4   7       63.81       15.27     23.37 o 
 -10   4   7        0.71      -16.19     16.19 o 
  -9   4   7       59.08       43.41     13.71 o 
  -8   4   7      303.14      329.17     19.52 o 
  -7   4   7       18.85        4.85     15.87 o 
  -6   4   7      618.35      673.33     21.07 o 
  -5   4   7      203.12      180.36     12.82 o 
  -4   4   7      442.32      497.78     14.78 o 
  -3   4   7     4247.47     4530.47     71.28 o 
  -2   4   7     1188.74     1343.08     25.41 o 
  -1   4   7     3030.49     3204.26     47.76 o 
   0   4   7      114.81      118.41      8.84 o 
   1   4   7      259.31      232.43     11.00 o 
   2   4   7      244.82      259.46     11.76 o 
   3   4   7      475.92      468.38     25.65 o 
   4   4   7      109.84      112.99     24.81 o 
   5   4   7     1288.00     1276.81     45.98 o 
   6   4   7      171.86      148.80     23.46 o 
   7   4   7      367.90      333.25     24.37 o 
   8   4   7       44.61       34.25     28.64 o 
   9   4   7      409.81      361.97     24.98 o 
  10   4   7        2.62       40.08     29.83 o 
  11   4   7      103.86       96.64     26.62 o 
 -15   5   7        0.78      -21.00     24.80 o 
 -14   5   7        5.05       29.96     15.37 o 
 -13   5   7       34.37       48.96     27.81 o 
 -12   5   7        6.06       34.73     25.31 o 
 -11   5   7      373.34      423.41     22.64 o 
 -10   5   7      367.92      353.70     28.84 o 
  -9   5   7      528.38      523.70     24.41 o 
  -8   5   7       69.75       54.21     16.56 o 
  -7   5   7      567.08      627.29     21.86 o 
  -6   5   7     1086.73     1059.61     27.22 o 
  -5   5   7       18.40       11.87     14.01 o 
  -4   5   7      102.05      113.72     10.24 o 
  -3   5   7       97.06      113.44     11.29 o 
  -2   5   7       35.53       10.62      8.02 o 
  -1   5   7     1453.67     1531.84     28.78 o 
   0   5   7      309.44      306.35     15.10 o 
   1   5   7      921.51      968.64     19.30 o 
   2   5   7      205.67      213.63     19.18 o 
   3   5   7        2.14       26.45     16.90 o 
   4   5   7       34.86       34.37     19.12 o 
   5   5   7      152.57      219.83     59.00 o 
   6   5   7      348.27      329.73     27.93 o 
   7   5   7      189.93      185.65     20.21 o 
   8   5   7        2.27       11.39     16.94 o 
   9   5   7       11.08      -17.76     17.76 o 
  10   5   7        6.48      -13.69     29.43 o 
 -15   6   7       49.73        8.78     20.11 o 
 -14   6   7       15.11       48.02     36.53 o 
 -13   6   7       22.30        1.74     16.38 o 
 -12   6   7      106.96      100.58     18.27 o 
 -11   6   7       88.41       74.31     17.37 o 
 -10   6   7      613.69      603.02     29.85 o 
  -9   6   7      160.38      194.62     17.92 o 
  -8   6   7      635.25      660.55     25.78 o 
  -7   6   7       67.48       76.27     14.54 o 
  -6   6   7      749.49      773.55     20.94 o 
  -5   6   7      133.31      123.13     11.98 o 
  -4   6   7       53.51       48.86      9.34 o 
  -3   6   7       28.42       32.72      8.71 o 
  -2   6   7       26.65       33.30      8.04 o 
  -1   6   7      463.42      554.90     15.73 o 
   0   6   7      649.36      610.79     19.89 o 
   1   6   7       14.11       30.50     11.61 o 
   2   6   7     1022.67     1033.07     28.56 o 
   3   6   7      197.15      234.08     18.71 o 
   4   6   7     2293.58     2340.93     71.14 o 
   5   6   7      198.24      167.87     25.21 o 
   6   6   7        9.90       19.05     46.14 o 
   7   6   7       21.06      -14.55     15.15 o 
   8   6   7       59.76       58.65     16.51 o 
   9   6   7        0.98      -14.65     21.12 o 
  10   6   7        0.42      -14.31     14.31 o 
 -14   7   7       42.06       78.88     31.84 o 
 -13   7   7       68.97      132.63     34.19 o 
 -12   7   7        0.92      -15.85     16.89 o 
 -11   7   7      335.91      313.66     21.83 o 
 -10   7   7      293.66      251.71     20.83 o 
  -9   7   7      525.19      529.63     25.85 o 
  -8   7   7      136.28      141.03     17.64 o 
  -7   7   7       89.74       94.26     25.27 o 
  -6   7   7       81.19       68.50     14.16 o 
  -5   7   7      359.69      418.12     15.80 o 
  -4   7   7      438.89      462.23     15.83 o 
  -3   7   7      104.56      105.09     10.64 o 
  -2   7   7      535.25      523.59     16.39 o 
  -1   7   7      483.40      519.19     19.16 o 
   0   7   7       19.70       24.76     12.13 o 
   1   7   7       77.26       59.71     13.86 o 
   2   7   7      599.93      619.32     23.25 o 
   3   7   7     2370.02     2360.66     89.06 o 
   4   7   7      355.82      322.20     63.25 o 
   5   7   7      473.67      404.72     46.72 o 
   6   7   7        2.45       22.77     34.30 o 
   7   7   7      225.72      221.79     24.09 o 
   8   7   7      233.84      243.06     38.05 o 
   9   7   7       18.65        7.40     20.89 o 
  10   7   7       31.24       20.41     22.58 o 
 -14   8   7        0.00        1.70     21.54 o 
 -13   8   7       56.63       26.20     20.46 o 
 -12   8   7      161.14      154.73     23.07 o 
 -11   8   7        3.63       11.62     26.37 o 
 -10   8   7     1771.77     1719.90     46.69 o 
  -9   8   7      550.53      568.47     26.34 o 
  -8   8   7      927.20      966.92     33.90 o 
  -7   8   7       28.45       27.25     12.34 o 
  -6   8   7       59.85       48.17     14.45 o 
  -5   8   7      163.41      180.98     13.77 o 
  -4   8   7      280.09      294.50     16.38 o 
  -3   8   7      336.29      376.59     19.06 o 
  -2   8   7      202.92      168.97     15.29 o 
  -1   8   7      361.36      344.67     16.84 o 
   0   8   7      316.08      318.76     17.80 o 
   1   8   7      467.18      458.24     20.13 o 
   2   8   7     2509.44     2579.25     54.13 o 
   3   8   7      917.46      884.79     28.43 o 
   4   8   7     1359.77     1298.80     49.35 o 
   5   8   7      120.52       98.75     34.08 o 
   6   8   7      265.85      232.99     29.13 o 
   7   8   7       62.59       60.50     15.71 o 
   8   8   7       88.50       95.96     23.88 o 
   9   8   7        0.36       15.75     16.49 o 
 -13   9   7       19.48       41.97     55.53 o 
 -12   9   7       27.27       58.11     27.26 o 
 -11   9   7       25.45       17.74     40.11 o 
 -10   9   7       91.43       81.35     21.86 o 
  -9   9   7        7.24      -10.02     15.65 o 
  -8   9   7      441.21      451.83     20.90 o 
  -7   9   7       41.53       28.71     15.09 o 
  -6   9   7     1280.38     1263.63     29.08 o 
  -5   9   7       97.18      100.28     15.87 o 
  -4   9   7       42.85       38.31     10.66 o 
  -3   9   7       60.40       59.65     13.05 o 
  -2   9   7       80.88       68.53     17.80 o 
  -1   9   7      192.32      207.90     23.18 o 
   0   9   7        0.38      -14.36     17.74 o 
   1   9   7     1209.41     1188.16     31.68 o 
   2   9   7      164.21      156.85     15.80 o 
   3   9   7       12.04        2.69     11.92 o 
   4   9   7       59.57       80.42     29.75 o 
   5   9   7       98.23       62.71     34.86 o 
   6   9   7      126.21      148.22     18.05 o 
   7   9   7        0.37      -13.98     13.98 o 
   8   9   7        0.16       20.22     26.89 o 
   9   9   7       27.33       76.48     20.64 o 
 -13  10   7       27.00       19.34     20.45 o 
 -12  10   7       13.90       31.04     23.78 o 
 -11  10   7      185.57      240.66     60.78 o 
 -10  10   7      266.31      281.42     43.92 o 
  -9  10   7        3.57       15.42     27.26 o 
  -8  10   7      230.47      238.72     18.73 o 
  -7  10   7      215.26      243.84     16.54 o 
  -6  10   7       93.05      104.56     12.39 o 
  -5  10   7      116.51      152.73     31.06 o 
  -4  10   7      230.99      246.50     17.48 o 
  -3  10   7       56.89       50.09     17.09 o 
  -2  10   7      110.64       77.19     14.23 o 
  -1  10   7       17.63       27.63     13.38 o 
   0  10   7      696.12      693.11     24.93 o 
   1  10   7     1037.73     1088.41     36.54 o 
   2  10   7      133.89      198.33     30.32 o 
   3  10   7        0.59       15.98     13.48 o 
   4  10   7       36.76       26.67     19.15 o 
   5  10   7       21.15       -0.35     18.48 o 
   6  10   7      265.32      249.44     25.28 o 
   7  10   7        3.42       22.15     26.13 o 
   8  10   7      124.89       71.28     21.44 o 
 -12  11   7       46.49       67.16     40.56 o 
 -11  11   7      113.16      105.08     27.82 o 
 -10  11   7        0.34       -8.76     19.48 o 
  -9  11   7      365.80      409.18     32.30 o 
  -8  11   7        0.00       -7.77     14.11 o 
  -7  11   7       60.53       96.63     19.33 o 
  -6  11   7       67.78       70.27     16.15 o 
  -5  11   7       84.90       88.56     14.35 o 
  -4  11   7        8.10      -11.27     11.27 o 
  -3  11   7      424.56      406.03     24.49 o 
  -2  11   7      146.99      169.44     27.87 o 
  -1  11   7      132.76      140.89     15.92 o 
   0  11   7       84.28       75.24     14.56 o 
   1  11   7        0.48        0.81     14.00 o 
   2  11   7       10.58       13.74     13.65 o 
   3  11   7      137.28      149.18     16.71 o 
   4  11   7      186.16      142.41     16.55 o 
   5  11   7        2.65       -9.23     21.85 o 
   6  11   7       73.56       52.32     18.38 o 
   7  11   7       23.98       18.58     38.33 o 
 -11  12   7       72.71      147.06     99.33 o 
 -10  12   7       56.72      150.71     27.76 o 
  -9  12   7      133.78      156.07     28.29 o 
  -8  12   7       64.36       61.40     26.93 o 
  -7  12   7      396.23      382.41     30.84 o 
  -6  12   7       39.01       43.40     60.22 o 
  -5  12   7     1212.60     1172.32     44.42 o 
  -4  12   7        4.64      -12.16     12.16 o 
  -3  12   7       47.29       31.01     13.25 o 
  -2  12   7       72.18       47.68     17.44 o 
  -1  12   7       38.44       57.90     13.96 o 
   0  12   7       11.12        3.22     13.06 o 
   1  12   7      741.61      725.54     26.60 o 
   2  12   7       56.38       42.62     15.55 o 
   3  12   7       47.13       31.40     18.64 o 
   4  12   7       19.17       27.06     15.92 o 
   5  12   7      162.44      148.21     18.14 o 
   6  12   7       51.02      103.74     25.51 o 
 -10  13   7       26.63       60.78     39.55 o 
  -9  13   7       36.30       71.28     40.44 o 
  -8  13   7       11.65       31.30     22.87 o 
  -7  13   7       66.04       62.31     20.73 o 
  -6  13   7      100.43       87.25     23.56 o 
  -5  13   7      129.49      115.39     22.77 o 
  -4  13   7      287.40      307.02     44.70 o 
  -3  13   7      359.15      361.25     23.68 o 
  -2  13   7      104.33      137.72     33.38 o 
  -1  13   7        0.02       20.48     13.06 o 
   0  13   7        1.39       -1.46     13.33 o 
   1  13   7       66.06      109.35     18.38 o 
   2  13   7      153.51      166.38     19.23 o 
   3  13   7       56.55      114.73     19.63 o 
   4  13   7        0.02      -13.45     13.45 o 
   5  13   7       31.82       38.05     19.04 o 
  -7  14   7       82.89       86.04     25.03 o 
  -6  14   7        0.14       13.63     34.19 o 
  -5  14   7       53.87       15.73     26.37 o 
  -4  14   7        9.30       51.84     25.77 o 
  -3  14   7      377.86      417.58     35.18 o 
  -2  14   7      102.39       52.65     23.58 o 
  -1  14   7       37.48       32.10     15.40 o 
   0  14   7      370.48      371.91     21.92 o 
   1  14   7        3.36       -7.14     12.74 o 
   2  14   7       89.51       60.89     15.78 o 
   3  14   7        7.80       -6.35     22.64 o 
   4  14   7        0.22        4.42     15.99 o 
  -6  15   7       52.20      130.64     31.17 o 
  -5  15   7       16.62       -0.42     20.83 o 
  -4  15   7        8.41       21.85     33.41 o 
  -3  15   7       38.01      -25.03     25.03 o 
  -2  15   7       49.92       -1.17     18.87 o 
  -1  15   7       96.40       75.54     25.47 o 
   0  15   7        1.98       16.20     24.13 o 
   1  15   7       59.81       29.80     16.24 o 
   2  15   7        0.14        7.59     19.22 o 
 -14   0   8       35.91       52.09     21.17 o 
 -12   0   8       97.22       35.37     18.14 o 
 -10   0   8      411.07      457.98     45.04 o 
  -8   0   8      815.53      809.23     31.80 o 
  -6   0   8      682.00      631.44     29.85 o 
  -4   0   8       94.98      108.23     18.40 o 
  -2   0   8        0.30        3.26     11.07 o 
   0   0   8       38.08       23.16     23.02 o 
   2   0   8      355.41      349.05     26.26 o 
   4   0   8      145.36      139.21     19.06 o 
   6   0   8      109.13      146.82     27.26 o 
   8   0   8       14.01        4.88     14.30 o 
  10   0   8      588.96      577.82     53.20 o 
 -16   1   8       42.98       -1.61     13.48 o 
 -15   1   8      179.33      149.54     20.93 o 
 -14   1   8       15.26       35.05     22.06 o 
 -13   1   8       99.45       91.94     16.04 o 
 -12   1   8       38.90       25.22     14.57 o 
 -11   1   8       55.41       51.26     24.35 o 
 -10   1   8       68.74       59.37     12.97 o 
  -9   1   8      646.02      618.58     22.40 o 
  -8   1   8     1167.41     1096.79     31.51 o 
  -7   1   8      871.45      895.17     23.68 o 
  -6   1   8      183.03      185.55     10.98 o 
  -5   1   8     1206.08     1133.61     22.63 o 
  -4   1   8     1093.24     1110.89     26.68 o 
  -3   1   8        1.15       -2.42     11.75 o 
  -2   1   8     1537.89     1774.74     37.06 o 
  -1   1   8     4288.97     4270.83     67.78 o 
   0   1   8       64.94       87.39      8.94 o 
   1   1   8      329.78      294.87     12.17 o 
   2   1   8      147.74      138.03     10.66 o 
   3   1   8      270.60      290.90     13.86 o 
   4   1   8     1325.36     1277.22     27.55 o 
   5   1   8      580.58      609.95     24.71 o 
   6   1   8        0.47       18.93     14.24 o 
   7   1   8      612.46      674.11     30.35 o 
   8   1   8      254.61      249.18     27.07 o 
   9   1   8       15.12       49.28     18.55 o 
  10   1   8       28.37       33.62     28.58 o 
 -16   2   8        0.00       13.85     23.30 o 
 -15   2   8       70.36       73.54     16.67 o 
 -14   2   8        0.05        0.85     18.58 o 
 -13   2   8        0.42        0.68     14.89 o 
 -12   2   8      194.21      172.67     23.68 o 
 -11   2   8       60.52      110.17     25.44 o 
 -10   2   8      295.18      253.86     19.59 o 
  -9   2   8     1891.56     1841.41     47.05 o 
  -8   2   8      140.86      169.29     17.20 o 
  -7   2   8     1413.00     1368.75     35.86 o 
  -6   2   8        0.06        0.50     10.00 o 
  -5   2   8       23.52       37.82     12.53 o 
  -4   2   8        3.78       36.81     11.46 o 
  -3   2   8       21.54       55.64      8.30 o 
  -2   2   8       51.24       32.57     10.04 o 
  -1   2   8     1708.99     1786.79     32.06 o 
   0   2   8     1591.92     1725.46     31.46 o 
   1   2   8      628.91      676.25     17.47 o 
   2   2   8       38.12       63.33     17.62 o 
   3   2   8      821.40      811.50     20.81 o 
   4   2   8      130.56      126.97     12.02 o 
   5   2   8       31.72       27.43     14.79 o 
   6   2   8      369.40      346.42     19.46 o 
   7   2   8       83.15       68.48     18.25 o 
   8   2   8       11.40       46.53     17.85 o 
   9   2   8      171.68      132.04     19.22 o 
  10   2   8       10.77       17.87     16.55 o 
 -15   3   8       31.95        1.63     14.55 o 
 -14   3   8       91.86      110.84     21.86 o 
 -13   3   8      363.13      365.20     23.50 o 
 -12   3   8       71.03      106.48     16.79 o 
 -11   3   8       26.22       -7.13     14.65 o 
 -10   3   8      249.65      237.58     19.33 o 
  -9   3   8       74.43      106.58     15.53 o 
  -8   3   8       43.29       80.06     15.28 o 
  -7   3   8      761.62      813.07     26.49 o 
  -6   3   8        2.07       34.53     16.19 o 
  -5   3   8     1998.85     2078.53     41.79 o 
  -4   3   8       57.51       68.21      9.56 o 
  -3   3   8      759.57      790.57     16.39 o 
  -2   3   8      278.78      230.87      9.20 o 
  -1   3   8     2784.12     2798.76     44.43 o 
   0   3   8     2301.21     2373.48     40.92 o 
   1   3   8        6.18       -6.97      6.97 o 
   2   3   8     1269.37     1269.39     26.01 o 
   3   3   8       20.93       13.22      9.18 o 
   4   3   8      266.71      251.80     14.75 o 
   5   3   8      410.48      416.84     28.50 o 
   6   3   8        0.26      -16.66     16.66 o 
   7   3   8       41.71       39.50     13.72 o 
   8   3   8      117.35       83.22     31.69 o 
   9   3   8        0.27      -19.11     19.11 o 
  10   3   8      149.46      216.06     21.54 o 
 -15   4   8        5.57       28.42     17.17 o 
 -14   4   8       90.64      114.43     20.78 o 
 -13   4   8       12.88        9.12     16.45 o 
 -12   4   8       56.84       73.17     16.61 o 
 -11   4   8      204.42      205.23     25.74 o 
 -10   4   8      458.95      427.41     28.55 o 
  -9   4   8      729.22      711.08     26.75 o 
  -8   4   8      992.79      949.88     30.27 o 
  -7   4   8      370.94      412.86     29.52 o 
  -6   4   8     2154.27     2350.01     50.36 o 
  -5   4   8      407.65      406.67     16.78 o 
  -4   4   8        3.41        4.69      7.65 o 
  -3   4   8        0.07        2.65      8.42 o 
  -2   4   8     4980.03     5073.60     80.07 o 
  -1   4   8       62.57       70.85      8.36 o 
   0   4   8      132.37      106.10      8.85 o 
   1   4   8      239.53      228.19     11.82 o 
   2   4   8      705.57      663.10     17.91 o 
   3   4   8        6.58        8.36     22.78 o 
   4   4   8      117.47      124.84     21.42 o 
   5   4   8      155.22      147.13     23.30 o 
   6   4   8      270.84      256.18     24.67 o 
   7   4   8      112.64       87.75     17.29 o 
   8   4   8      149.73       94.25     27.54 o 
   9   4   8       17.29       -5.14     17.85 o 
  10   4   8       68.66       37.26     19.18 o 
 -15   5   8       78.26       93.96     30.21 o 
 -14   5   8       79.49       88.62     19.15 o 
 -13   5   8       23.13       -6.23     13.56 o 
 -12   5   8      203.15      217.66     29.45 o 
 -11   5   8        7.05        6.88     20.48 o 
 -10   5   8       21.27       13.15     15.52 o 
  -9   5   8       30.41       31.44     20.53 o 
  -8   5   8      543.48      542.10     36.89 o 
  -7   5   8       11.84       27.48     12.31 o 
  -6   5   8      646.90      724.10     28.66 o 
  -5   5   8      260.74      248.39     13.19 o 
  -4   5   8       31.63       13.84      9.94 o 
  -3   5   8      936.23      923.39     20.68 o 
  -2   5   8      464.35      468.27     14.62 o 
  -1   5   8      577.40      531.02     15.60 o 
   0   5   8       19.87       15.84      7.24 o 
   1   5   8      174.19      169.75     16.83 o 
   2   5   8      139.32      132.29     16.10 o 
   3   5   8       37.66       32.22     19.76 o 
   4   5   8      769.53      827.23     37.30 o 
   5   5   8      386.55      389.69     29.39 o 
   6   5   8      127.20      124.08     33.74 o 
   7   5   8        7.93       -8.57     12.10 o 
   8   5   8       18.21       -0.01     16.20 o 
   9   5   8       95.00       54.41     18.69 o 
  10   5   8      157.45      177.00     24.42 o 
 -15   6   8      115.01       78.88     35.08 o 
 -14   6   8      187.05      194.05     29.29 o 
 -13   6   8      393.31      367.38     23.77 o 
 -12   6   8       13.45       37.22     19.80 o 
 -11   6   8      123.39      162.99     19.51 o 
 -10   6   8       26.07       -1.42     18.05 o 
  -9   6   8      873.63      968.92     32.21 o 
  -8   6   8      389.10      414.29     28.84 o 
  -7   6   8      334.06      334.69     18.03 o 
  -6   6   8      929.84      982.53     26.62 o 
  -5   6   8      336.56      327.12     17.33 o 
  -4   6   8      686.81      717.91     18.92 o 
  -3   6   8       87.45       81.87     10.54 o 
  -2   6   8      959.00     1036.49     23.04 o 
  -1   6   8     1569.91     1471.80     28.86 o 
   0   6   8      324.78      338.78     16.56 o 
   1   6   8      116.28      107.20     13.62 o 
   2   6   8       91.82       56.90     14.14 o 
   3   6   8      567.91      585.44     26.64 o 
   4   6   8      842.36      834.13     31.36 o 
   5   6   8      169.25      156.94     64.58 o 
   6   6   8       31.56       20.36     18.84 o 
   7   6   8        7.46        4.74     27.66 o 
   8   6   8        0.25      -17.15     17.15 o 
   9   6   8        0.18       -5.81     17.45 o 
 -14   7   8       21.04       43.19     27.37 o 
 -13   7   8      273.22      293.41     27.36 o 
 -12   7   8      656.63      667.27     28.85 o 
 -11   7   8        0.58       18.69     15.71 o 
 -10   7   8        3.35       13.00     20.79 o 
  -9   7   8      179.49      145.44     16.72 o 
  -8   7   8      425.76      432.11     21.15 o 
  -7   7   8      291.23      292.23     19.13 o 
  -6   7   8      120.56      153.36     12.49 o 
  -5   7   8       52.03       66.47     11.30 o 
  -4   7   8      674.38      714.60     19.71 o 
  -3   7   8      288.89      244.93     12.80 o 
  -2   7   8      396.44      394.22     14.50 o 
  -1   7   8       33.28       30.58     11.38 o 
   0   7   8      974.26      868.18     25.55 o 
   1   7   8      160.02      133.48     15.40 o 
   2   7   8     1166.89     1114.44     31.19 o 
   3   7   8       77.31       59.02     15.89 o 
   4   7   8      226.24      179.34     19.69 o 
   5   7   8      110.19      121.62     24.47 o 
   6   7   8        3.13       19.62     36.42 o 
   7   7   8      315.11      298.49     25.08 o 
   8   7   8      250.12      267.96     27.67 o 
   9   7   8        2.64        4.57     19.18 o 
 -14   8   8      143.48      137.03     23.58 o 
 -13   8   8        1.94       22.00     19.92 o 
 -12   8   8      420.20      489.35     31.80 o 
 -11   8   8       30.37       44.37     20.25 o 
 -10   8   8      413.58      364.60     23.08 o 
  -9   8   8       20.83       44.52     16.70 o 
  -8   8   8        0.00       22.27     13.99 o 
  -7   8   8       12.40        4.20     15.90 o 
  -6   8   8      126.36      138.82     13.36 o 
  -5   8   8        0.05        8.29     17.16 o 
  -4   8   8        0.32        2.15     10.47 o 
  -3   8   8      142.73      155.39     14.70 o 
  -2   8   8     1415.24     1427.46     33.78 o 
  -1   8   8      301.68      271.41     18.70 o 
   0   8   8       96.02      115.07     26.19 o 
   1   8   8     1349.08     1332.78     33.89 o 
   2   8   8       47.65       52.39     14.77 o 
   3   8   8       43.51       67.13     28.31 o 
   4   8   8       18.69        4.25     14.76 o 
   5   8   8      104.53      111.24     23.44 o 
   6   8   8      297.48      245.86     28.56 o 
   7   8   8       81.63      111.97     22.28 o 
   8   8   8        6.44       26.69     18.80 o 
 -13   9   8       20.38      -23.46     23.46 o 
 -12   9   8        2.84       32.77     19.09 o 
 -11   9   8      934.36      835.59     41.03 o 
 -10   9   8        0.29       22.38     18.68 o 
  -9   9   8     1068.26     1128.77     36.43 o 
  -8   9   8      605.41      614.39     24.92 o 
  -7   9   8      555.27      521.83     20.09 o 
  -6   9   8       24.09       19.13     12.06 o 
  -5   9   8       55.14       75.88     12.41 o 
  -4   9   8      257.41      260.42     17.03 o 
  -3   9   8      110.20      122.66     23.45 o 
  -2   9   8      199.77      205.34     20.67 o 
  -1   9   8      116.55       94.58     16.88 o 
   0   9   8      952.47      988.57     31.70 o 
   1   9   8     1011.92      934.56     28.87 o 
   2   9   8      707.75      655.36     24.27 o 
   3   9   8     2326.89     2200.43     49.61 o 
   4   9   8      132.69      151.89     19.89 o 
   5   9   8      108.02      119.15     26.14 o 
   6   9   8      459.83      454.81     34.58 o 
   7   9   8       47.59       63.87     22.38 o 
   8   9   8       26.63        2.76     14.23 o 
 -12  10   8        7.87       11.25     17.30 o 
 -11  10   8      321.99      304.66     53.30 o 
 -10  10   8       18.60       10.79     22.12 o 
  -9  10   8       10.72       58.54     25.47 o 
  -8  10   8      390.89      428.32     20.25 o 
  -7  10   8       38.94        8.62     11.67 o 
  -6  10   8      324.06      359.43     19.28 o 
  -5  10   8       86.93       86.61     18.87 o 
  -4  10   8       98.23      109.57     15.20 o 
  -3  10   8      359.42      409.22     19.55 o 
  -2  10   8       41.14       16.54     17.80 o 
  -1  10   8      185.31      185.51     19.28 o 
   0  10   8       10.58       -2.50     11.65 o 
   1  10   8        6.79       19.72     20.48 o 
   2  10   8        0.51        9.41     13.00 o 
   3  10   8      576.27      540.34     23.70 o 
   4  10   8        9.17        1.01     16.97 o 
   5  10   8      433.61      442.51     61.00 o 
   6  10   8       46.46       47.19     18.79 o 
   7  10   8      150.52      133.50     23.26 o 
 -12  11   8       31.48       88.72     63.91 o 
 -11  11   8      170.71      226.24     30.38 o 
 -10  11   8       33.06       38.67     20.67 o 
  -9  11   8      423.46      368.78     55.10 o 
  -8  11   8      134.85       84.49     18.31 o 
  -7  11   8      217.13      230.32     22.62 o 
  -6  11   8        2.57       15.39     15.90 o 
  -5  11   8      281.34      248.16     20.06 o 
  -4  11   8        1.96       -1.59     15.16 o 
  -3  11   8       20.41       12.76     13.31 o 
  -2  11   8      101.06      114.24     15.68 o 
  -1  11   8      396.72      421.47     22.17 o 
   0  11   8        0.07        6.92     12.61 o 
   1  11   8      275.39      282.29     19.58 o 
   2  11   8        0.03        2.42     19.47 o 
   3  11   8       11.96       26.75     15.32 o 
   4  11   8       14.38       38.63     20.39 o 
   5  11   8       70.56       64.70     16.13 o 
   6  11   8      250.11      269.36     24.06 o 
 -11  12   8        1.63       21.81     23.78 o 
 -10  12   8       56.32       48.45     21.25 o 
  -8  12   8        4.53       17.87     22.74 o 
  -7  12   8       14.61      -10.95     29.72 o 
  -6  12   8      721.38      726.03     41.00 o 
  -5  12   8       64.32       61.33     16.35 o 
  -4  12   8      786.15      775.31     33.47 o 
  -3  12   8      349.17      354.54     20.55 o 
  -2  12   8      102.03      103.86     25.51 o 
  -1  12   8        0.40       13.67     13.58 o 
   0  12   8        0.68        4.84     16.64 o 
   1  12   8        1.37       31.49     16.64 o 
   2  12   8       36.65       44.71     16.90 o 
   3  12   8       40.81       27.69     21.38 o 
   4  12   8       30.04       24.94     16.51 o 
   5  12   8       33.03       51.22     24.43 o 
  -9  13   8      269.93      237.79     38.89 o 
  -8  13   8      109.23       29.29     48.16 o 
  -7  13   8       16.71       39.10     30.39 o 
  -6  13   8       30.53       19.71     29.38 o 
  -5  13   8       40.07      132.27     23.72 o 
  -4  13   8       24.54       31.04     17.94 o 
  -3  13   8       69.92       47.08     22.11 o 
  -2  13   8        3.90       -5.34     22.77 o 
  -1  13   8       29.54       18.49     18.95 o 
   0  13   8       22.22       43.72     15.96 o 
   1  13   8      251.74      263.09     26.10 o 
   2  13   8       45.81        5.01     27.71 o 
   3  13   8      345.20      330.64     21.97 o 
   4  13   8       40.27       45.65     32.36 o 
  -8  14   8       36.60        2.94     21.28 o 
  -7  14   8        0.04       -3.76     23.80 o 
  -6  14   8      128.18      150.53     53.85 o 
  -5  14   8      413.88      382.79     30.09 o 
  -4  14   8        5.26      -19.56     19.56 o 
  -3  14   8       75.01       92.20     22.48 o 
  -2  14   8        0.73       -3.90     47.59 o 
  -1  14   8       58.67       25.88     20.57 o 
   0  14   8       29.01       -1.82     13.39 o 
   1  14   8      154.61      179.81     25.58 o 
   2  14   8        7.47       44.72     32.16 o 
   3  14   8        6.86      -17.59     17.59 o 
  -5  15   8        1.53       11.64     22.86 o 
  -4  15   8        2.87       95.64     44.47 o 
  -3  15   8       77.96       57.01     26.72 o 
  -2  15   8       11.69       12.34     20.02 o 
  -1  15   8        8.27      -17.98     17.98 o 
   0  15   8      221.92      191.37     24.68 o 
 -15   0   9      295.74      271.99     43.36 o 
 -13   0   9      127.88       59.89     24.58 o 
 -11   0   9       39.99        4.02     26.14 o 
  -9   0   9       61.31       41.79     25.25 o 
  -7   0   9      162.71      178.79     29.72 o 
  -5   0   9     1740.95     1804.27     56.38 o 
  -3   0   9        0.65       20.70     14.53 o 
  -1   0   9       12.10       -2.78     15.75 o 
   1   0   9      638.22      661.07     28.96 o 
   3   0   9      297.35      287.65     21.31 o 
   5   0   9      355.22      346.14     22.85 o 
   7   0   9      362.09      379.77     24.50 o 
   9   0   9        8.99      -23.91     23.91 o 
 -16   1   9        0.23       17.93     31.39 o 
 -15   1   9       11.95       -0.77     40.44 o 
 -14   1   9      116.96      119.94     23.08 o 
 -13   1   9        0.27      -15.33     15.33 o 
 -12   1   9       22.25       28.08     18.68 o 
 -11   1   9       38.30       82.55     22.26 o 
 -10   1   9     1178.71     1072.54     57.50 o 
  -9   1   9       53.76       61.04     15.58 o 
  -8   1   9        5.24       17.09     14.63 o 
  -7   1   9      140.56      145.34     19.05 o 
  -6   1   9      168.46      148.17     16.93 o 
  -5   1   9      169.31      174.39     15.54 o 
  -4   1   9     1620.35     1803.93     39.10 o 
  -3   1   9      540.20      588.83     19.50 o 
  -2   1   9     2522.16     2582.92     50.58 o 
  -1   1   9      186.04      170.10     12.43 o 
   0   1   9     1599.05     1740.90     32.49 o 
   1   1   9        4.43       22.88      8.68 o 
   2   1   9      114.73      104.55     13.94 o 
   3   1   9      140.08      123.65     11.75 o 
   4   1   9        0.73      -10.36     10.36 o 
   5   1   9      523.12      548.31     22.49 o 
   6   1   9       98.88       81.92     23.42 o 
   7   1   9        0.48       41.68     20.46 o 
   8   1   9        3.45       10.97     18.70 o 
   9   1   9       35.77        6.21     13.35 o 
  10   1   9      158.86      230.13     34.41 o 
 -15   2   9      131.83      155.78     49.27 o 
 -14   2   9      208.88      203.76     29.16 o 
 -13   2   9       51.64       31.74     34.64 o 
 -12   2   9      436.55      433.79     28.51 o 
 -11   2   9      162.59      146.45     17.37 o 
 -10   2   9      914.55      971.41     32.98 o 
  -9   2   9       72.94       76.49     17.31 o 
  -8   2   9     1343.02     1321.31     35.56 o 
  -7   2   9      708.60      801.33     25.98 o 
  -6   2   9      246.97      259.15     14.89 o 
  -5   2   9      814.19      883.92     22.83 o 
  -4   2   9      332.65      336.72     26.20 o 
  -3   2   9      531.04      559.76     15.18 o 
  -2   2   9        2.70        1.13     22.23 o 
  -1   2   9       70.55       76.22     12.43 o 
   0   2   9     1614.71     1644.81     31.14 o 
   1   2   9        6.68       19.92     10.14 o 
   2   2   9       20.14        8.19      9.19 o 
   3   2   9      542.03      527.54     17.73 o 
   4   2   9     1094.56     1046.80     25.24 o 
   5   2   9      375.28      330.81     17.97 o 
   6   2   9      235.97      211.23     23.53 o 
   7   2   9       93.09       69.56     30.77 o 
   8   2   9      428.82      492.34     28.53 o 
   9   2   9        6.27       58.07     19.44 o 
  10   2   9        4.79      -15.30     15.30 o 
 -15   3   9        5.95       26.88     20.22 o 
 -14   3   9      114.76      136.07     36.54 o 
 -13   3   9       78.65       73.15     21.30 o 
 -12   3   9        7.37       27.14     13.83 o 
 -11   3   9      417.06      396.66     23.85 o 
 -10   3   9       52.54       42.00     27.23 o 
  -9   3   9      509.97      509.30     23.83 o 
  -8   3   9       77.53      113.88     15.13 o 
  -7   3   9       33.18       39.93     11.37 o 
  -6   3   9      269.61      278.43     15.90 o 
  -5   3   9       88.20      122.52     11.97 o 
  -4   3   9        1.65       -0.73     12.64 o 
  -3   3   9      153.07      149.34     15.63 o 
  -2   3   9      196.51      182.90     18.30 o 
  -1   3   9      739.21      738.93     22.37 o 
   0   3   9      473.34      500.71     15.40 o 
   1   3   9      808.98      806.03     21.30 o 
   2   3   9      583.42      525.49     19.95 o 
   3   3   9       21.58       18.19     12.04 o 
   4   3   9      494.49      480.27     23.33 o 
   5   3   9      180.26      150.17     25.44 o 
   6   3   9      534.55      513.80     37.89 o 
   7   3   9      104.60      100.18     25.67 o 
   8   3   9      464.02      482.75     29.11 o 
   9   3   9        0.13        1.41     27.00 o 
 -15   4   9       34.69       -9.30     41.90 o 
 -14   4   9       53.67       63.64     24.25 o 
 -13   4   9      314.01      321.68     24.69 o 
 -12   4   9      147.67      158.28     25.64 o 
 -11   4   9      851.37      837.80     32.78 o 
 -10   4   9      433.51      380.35     22.59 o 
  -9   4   9      251.55      280.37     20.15 o 
  -8   4   9      443.70      450.87     22.33 o 
  -7   4   9      577.87      595.54     21.94 o 
  -6   4   9       34.88       21.79     16.93 o 
  -5   4   9     1112.89     1150.16     29.00 o 
  -4   4   9       25.37       27.05     20.67 o 
  -3   4   9      212.07      245.50     15.62 o 
  -2   4   9        1.57       -7.89      7.89 o 
  -1   4   9      143.87      145.56      9.64 o 
   0   4   9        4.80       13.00      8.80 o 
   1   4   9      422.83      430.74     15.60 o 
   2   4   9       24.95       44.25     18.96 o 
   3   4   9      632.22      624.69     37.35 o 
   4   4   9        5.14       37.00     17.96 o 
   5   4   9       45.05      -10.83     14.14 o 
   6   4   9      342.37      342.08     28.68 o 
   7   4   9      211.50      225.41     73.97 o 
   8   4   9        6.98       13.74     20.83 o 
   9   4   9       29.60       -7.41     15.59 o 
 -15   5   9        4.52      -20.56     20.56 o 
 -14   5   9      119.74      126.77     21.87 o 
 -13   5   9       90.78      135.45     27.76 o 
 -12   5   9       97.73       83.05     16.50 o 
 -11   5   9      199.85      230.19     19.91 o 
 -10   5   9      225.51      246.96     23.54 o 
  -9   5   9      360.64      392.20     22.49 o 
  -8   5   9     1164.29     1228.97     33.01 o 
  -7   5   9     1270.83     1319.33     33.46 o 
  -6   5   9      189.35      170.70     16.41 o 
  -5   5   9       29.81       22.55     13.21 o 
  -4   5   9        0.41       10.92     10.39 o 
  -3   5   9       44.98       17.66     15.35 o 
  -2   5   9     1010.73      966.36     25.15 o 
  -1   5   9      194.00      171.72     10.62 o 
   0   5   9      126.82       95.30     10.60 o 
   1   5   9      556.99      515.43     22.35 o 
   2   5   9       87.36       83.38     17.14 o 
   3   5   9      121.09       83.44     27.67 o 
   4   5   9       27.72       27.82     26.78 o 
   5   5   9      605.60      666.01     28.68 o 
   6   5   9       71.02      107.82     48.71 o 
   7   5   9      136.13      134.11     27.11 o 
   8   5   9       47.61       52.77     16.83 o 
   9   5   9        0.98       -1.20     18.77 o 
 -14   6   9        0.22       69.69     37.56 o 
 -13   6   9       42.75        9.08     14.13 o 
 -12   6   9        3.68       -5.60     13.68 o 
 -11   6   9        0.01      -12.60     12.60 o 
 -10   6   9       34.14       36.79     14.79 o 
  -9   6   9      229.63      274.52     20.72 o 
  -8   6   9      896.90      905.09     34.76 o 
  -7   6   9       53.16       26.57     11.92 o 
  -6   6   9       31.71       36.90     18.09 o 
  -5   6   9       89.24       98.34     13.17 o 
  -4   6   9     1737.85     1767.22     38.40 o 
  -3   6   9       79.14      110.47     12.55 o 
  -2   6   9      117.27      106.85     13.13 o 
  -1   6   9        8.83       36.22     12.52 o 
   0   6   9      478.30      474.41     20.23 o 
   1   6   9      619.05      642.68     25.53 o 
   2   6   9     1322.22     1391.46     39.90 o 
   3   6   9       71.76       86.19     16.53 o 
   4   6   9        1.62       10.96     14.41 o 
   5   6   9        0.32        8.08     14.62 o 
   6   6   9      182.55      167.08     25.74 o 
   7   6   9        5.44        8.59     30.17 o 
   8   6   9       96.55       87.15     23.23 o 
   9   6   9       35.64       94.85     21.33 o 
 -14   7   9      216.99      265.70     33.48 o 
 -13   7   9        0.98       66.81     35.08 o 
 -12   7   9        9.37       24.86     17.97 o 
 -11   7   9       59.46       40.46     17.93 o 
 -10   7   9        6.84        5.73     16.36 o 
  -9   7   9        1.49      -12.25     12.25 o 
  -8   7   9      496.27      507.90     21.99 o 
  -7   7   9       80.57       72.37     18.54 o 
  -6   7   9      440.35      433.29     21.84 o 
  -5   7   9       15.43       21.96     11.83 o 
  -4   7   9       42.64       27.65     11.09 o 
  -3   7   9      194.81      226.82     15.16 o 
  -2   7   9      840.45      840.72     24.44 o 
  -1   7   9      828.99      836.32     25.56 o 
   0   7   9     1165.85     1112.69     35.35 o 
   1   7   9      781.85      761.19     30.23 o 
   2   7   9       16.00       16.11     21.97 o 
   3   7   9      284.52      249.82     20.12 o 
   4   7   9      166.82      150.18     26.97 o 
   5   7   9        9.05        6.05     18.64 o 
   6   7   9      236.65      250.58     30.76 o 
   7   7   9        0.32      -15.45     15.45 o 
   8   7   9       32.11       56.90     21.16 o 
 -14   8   9      171.47      119.78     33.97 o 
 -13   8   9       74.18       56.79     19.91 o 
 -12   8   9        2.34       -9.53     18.27 o 
 -11   8   9      115.06      113.22     19.40 o 
 -10   8   9       19.10        4.36     15.61 o 
  -9   8   9      222.61      231.60     19.79 o 
  -8   8   9      180.88      204.53     17.65 o 
  -7   8   9       27.92       34.91     14.00 o 
  -6   8   9        6.18       12.95     11.51 o 
  -5   8   9     1508.53     1504.41     35.61 o 
  -4   8   9      261.18      286.46     20.25 o 
  -3   8   9       53.63       72.76     16.41 o 
  -2   8   9       17.78       18.43     19.10 o 
  -1   8   9      121.70      101.85     15.74 o 
   0   8   9      295.95      253.72     18.88 o 
   1   8   9        1.56       26.31     12.24 o 
   2   8   9      760.20      761.40     29.65 o 
   3   8   9       75.54      109.69     27.49 o 
   4   8   9      644.37      646.54     37.03 o 
   5   8   9      416.25      376.91     26.27 o 
   6   8   9      114.77       54.28     20.13 o 
   7   8   9      180.55      211.74     24.70 o 
   8   8   9       39.07       85.45     31.84 o 
 -13   9   9       24.40      -17.92     17.92 o 
 -12   9   9       17.95       -5.88     17.21 o 
 -11   9   9       25.32       35.96     22.04 o 
 -10   9   9        7.95       -5.67     15.73 o 
  -9   9   9      134.64      135.34     18.96 o 
  -8   9   9      142.71      149.02     16.15 o 
  -7   9   9      574.30      603.96     23.22 o 
  -6   9   9       82.51       85.92     16.09 o 
  -5   9   9       99.97       77.37     31.40 o 
  -4   9   9       14.10       27.11     14.85 o 
  -3   9   9       13.55        0.84     23.03 o 
  -2   9   9       62.39       64.14     13.44 o 
  -1   9   9      188.06      205.55     16.54 o 
   0   9   9       32.48       28.75     12.59 o 
   1   9   9       13.96       14.24     13.84 o 
   2   9   9      862.17      811.36     27.22 o 
   3   9   9       30.62       65.46     20.48 o 
   4   9   9       92.23       79.04     18.52 o 
   5   9   9      471.95      454.87     26.64 o 
   6   9   9       21.88       13.61     17.39 o 
   7   9   9        0.59        1.11     16.51 o 
 -12  10   9      240.56      239.31     29.94 o 
 -11  10   9        3.65       35.57     19.82 o 
 -10  10   9      173.21      196.90     25.76 o 
  -9  10   9      353.02      371.73     53.98 o 
  -8  10   9      648.03      685.66     25.28 o 
  -7  10   9      202.19      158.56     32.32 o 
  -6  10   9      218.31      244.13     22.55 o 
  -5  10   9       57.55       16.68     15.13 o 
  -4  10   9      678.23      695.07     28.58 o 
  -3  10   9       21.17       27.04     19.01 o 
  -2  10   9       29.58       11.31     15.18 o 
  -1  10   9       14.83       27.07     13.54 o 
   0  10   9      548.52      537.49     23.46 o 
   1  10   9       95.68      133.17     17.93 o 
   2  10   9       46.43       20.26     13.62 o 
   3  10   9      205.36      209.42     44.19 o 
   4  10   9      644.30      707.22     31.13 o 
   5  10   9        1.97      -16.48     16.48 o 
   6  10   9       45.69        8.86     16.77 o 
 -11  11   9       13.70       55.41     21.64 o 
 -10  11   9      192.97      135.69     23.53 o 
  -9  11   9        6.95       38.07     43.91 o 
  -8  11   9       43.74        7.52     45.70 o 
  -7  11   9      310.12      294.26     25.77 o 
  -6  11   9       33.72       25.85     15.94 o 
  -5  11   9      508.91      517.21     26.33 o 
  -4  11   9      231.41      231.90     19.66 o 
  -3  11   9        2.55      -16.31     17.86 o 
  -2  11   9      269.83      307.53     28.81 o 
  -1  11   9       11.38        4.23     14.48 o 
   0  11   9        7.51       -4.03     15.96 o 
   1  11   9       75.02       52.18     17.54 o 
   2  11   9      277.99      265.71     33.19 o 
   3  11   9      148.06      159.59     22.22 o 
   4  11   9       19.98       -5.82     15.14 o 
   5  11   9        0.17      -18.00     18.00 o 
 -10  12   9       54.14      112.84     33.74 o 
  -9  12   9      184.63      147.27     31.51 o 
  -8  12   9        3.74      -15.19     25.70 o 
  -7  12   9       87.67       46.93     28.60 o 
  -6  12   9       51.67       88.20     29.39 o 
  -5  12   9        0.47      -11.27     17.88 o 
  -4  12   9      254.44      246.62     21.54 o 
  -3  12   9      230.88      202.30     38.99 o 
  -2  12   9        9.30       25.19     15.63 o 
  -1  12   9      359.30      340.18     24.79 o 
   0  12   9        2.31        8.06     12.54 o 
   1  12   9       15.95       12.73     20.77 o 
   2  12   9        2.02       21.19     23.96 o 
   3  12   9       14.25       16.88     18.60 o 
   4  12   9        0.58       -4.51     16.79 o 
  -8  13   9       31.24      -16.54     26.81 o 
  -7  13   9        4.73      -24.58     24.58 o 
  -6  13   9      943.02      905.28     58.35 o 
  -5  13   9       42.13       35.35     30.61 o 
  -4  13   9      712.40      804.14     33.85 o 
  -3  13   9        2.19      -12.78     12.78 o 
  -2  13   9      171.26      224.95     38.22 o 
  -1  13   9        7.84       28.61     21.33 o 
   0  13   9       78.02       56.12     21.69 o 
   1  13   9       47.81       40.06     18.34 o 
   2  13   9       10.85        1.85     16.91 o 
   3  13   9        1.40       34.63     31.73 o 
  -7  14   9        2.60       80.89     46.03 o 
  -6  14   9       24.38       67.26     38.66 o 
  -5  14   9       25.79      -30.17     30.17 o 
  -4  14   9      204.75      155.76     34.64 o 
  -3  14   9      181.26      233.88     30.18 o 
  -2  14   9      154.34      136.58     20.10 o 
  -1  14   9       44.05       31.23     16.44 o 
   0  14   9        5.00       17.34     23.80 o 
   1  14   9      108.58      148.24     35.89 o 
 -14   0  10      524.21      488.62     45.38 o 
 -12   0  10       11.05      -10.73     23.46 o 
 -10   0  10      325.60      323.19     40.23 o 
  -8   0  10      357.57      364.78     38.89 o 
  -6   0  10        0.14      -10.38     18.53 o 
  -4   0  10      352.45      445.67     26.85 o 
  -2   0  10     5576.08     5767.65    184.28 o 
   0   0  10     2559.22     2710.41     75.39 o 
   2   0  10      525.28      570.01     36.10 o 
   4   0  10      663.55      728.17     26.24 o 
   6   0  10      509.60      566.76     28.15 o 
 -15   1  10      124.59      114.59     38.66 o 
 -14   1  10       47.91       71.34     32.40 o 
 -13   1  10       96.47      109.23     24.37 o 
 -12   1  10        4.03       22.97     19.51 o 
 -11   1  10        8.41        3.09     16.13 o 
 -10   1  10      138.77      114.87     22.52 o 
  -9   1  10       73.40       92.32     20.90 o 
  -8   1  10       92.42       63.32     31.17 o 
  -7   1  10      115.88      113.94     19.99 o 
  -6   1  10      182.34      216.72     20.42 o 
  -5   1  10      668.09      701.55     24.56 o 
  -4   1  10      349.09      375.48     21.46 o 
  -3   1  10       73.42       82.22     12.91 o 
  -2   1  10      210.59      199.64     14.89 o 
  -1   1  10     1066.79     1114.44     27.77 o 
   0   1  10      584.61      580.94     20.39 o 
   1   1  10       19.88       36.37     12.38 o 
   2   1  10       96.31       89.86     16.32 o 
   3   1  10     1267.16     1252.85     31.47 o 
   4   1  10        3.44       -0.19     11.14 o 
   5   1  10       14.72        9.52     17.24 o 
   6   1  10       46.27       66.67     14.22 o 
   7   1  10        8.99       18.92     15.19 o 
   8   1  10        5.08        4.36     21.38 o 
   9   1  10       33.50       78.45     60.33 o 
 -15   2  10       15.98       17.16     26.59 o 
 -14   2  10        7.98        5.67     21.21 o 
 -13   2  10        5.14       59.98     24.53 o 
 -12   2  10      478.27      448.16     29.63 o 
 -11   2  10      768.69      803.08     45.39 o 
 -10   2  10       98.16       73.75     26.59 o 
  -9   2  10        0.01      -14.75     15.67 o 
  -8   2  10       48.50       35.93     18.38 o 
  -7   2  10      895.63      882.35     32.64 o 
  -6   2  10        0.07      -11.40     11.40 o 
  -5   2  10       76.14      114.59     37.65 o 
  -4   2  10       18.20       23.23     13.32 o 
  -3   2  10       63.25       77.56     15.77 o 
  -2   2  10       33.56       36.56     12.26 o 
  -1   2  10      230.94      201.84     24.04 o 
   0   2  10      179.97      204.78     15.52 o 
   1   2  10      768.36      742.35     23.47 o 
   2   2  10       66.04       62.27     14.00 o 
   3   2  10      240.85      245.54     16.14 o 
   4   2  10       60.73        7.96      9.80 o 
   5   2  10      836.20      913.70     33.84 o 
   6   2  10       12.85       -8.22     13.18 o 
   7   2  10       63.96       39.19     18.59 o 
   8   2  10        0.00        1.74     16.52 o 
   9   2  10      198.57      242.38     59.66 o 
 -15   3  10       11.91       39.47     19.50 o 
 -14   3  10       47.76       83.01     22.75 o 
 -13   3  10      158.47      157.23     52.07 o 
 -12   3  10      145.24      122.34     20.74 o 
 -11   3  10      313.43      257.32     28.28 o 
 -10   3  10      455.13      379.78     28.53 o 
  -9   3  10     3591.45     3638.61     98.89 o 
  -8   3  10     1426.64     1344.66     47.45 o 
  -7   3  10      135.49      147.42     20.45 o 
  -6   3  10     1379.18     1376.05     39.55 o 
  -5   3  10       36.81       44.17     25.79 o 
  -4   3  10      982.95      934.17     30.34 o 
  -3   3  10        5.96       17.63     11.50 o 
  -2   3  10       12.56       59.88     16.27 o 
  -1   3  10      302.33      304.29     16.87 o 
   0   3  10       13.45       35.25     15.53 o 
   1   3  10     1559.72     1587.00     35.57 o 
   2   3  10      220.55      251.40     15.18 o 
   3   3  10      816.22      877.62     70.54 o 
   4   3  10     1033.28     1043.57     41.74 o 
   5   3  10        7.87       18.58     26.59 o 
   6   3  10       10.89       34.60     21.02 o 
   7   3  10        4.74       -8.21     18.90 o 
   8   3  10      213.46      223.70     20.16 o 
   9   3  10        4.18        4.34     30.28 o 
 -15   4  10        9.76       14.39     49.49 o 
 -14   4  10       69.59      130.40     80.56 o 
 -13   4  10        1.64       28.39     40.67 o 
 -12   4  10       72.72       86.49     29.94 o 
 -11   4  10       47.52       39.62     37.99 o 
 -10   4  10        0.63       31.16     55.75 o 
  -9   4  10      389.02      335.40     26.27 o 
  -8   4  10       57.76       25.36     22.78 o 
  -7   4  10       73.31       66.46     16.98 o 
  -6   4  10     2126.83     2092.02     52.43 o 
  -5   4  10      155.91      169.83     25.28 o 
  -4   4  10     1207.90     1242.78     36.13 o 
  -3   4  10       34.09       46.27     19.75 o 
  -2   4  10       45.62       63.39     23.46 o 
  -1   4  10      134.89      153.33     14.42 o 
   0   4  10      308.74      342.91     16.93 o 
   1   4  10      207.36      203.65     39.00 o 
   2   4  10      776.07      775.28     36.61 o 
   3   4  10     1612.87     1604.56     56.40 o 
   4   4  10      761.58      791.89     37.00 o 
   5   4  10      480.46      410.30     23.59 o 
   6   4  10      424.53      408.89     24.79 o 
   7   4  10       64.76       69.14     29.78 o 
   8   4  10      116.67       98.94     18.78 o 
 -15   5  10       19.78        4.91     51.95 o 
 -14   5  10       22.80       -2.67     16.97 o 
 -13   5  10       42.56       55.95     33.85 o 
 -12   5  10        1.43       27.01     17.51 o 
 -11   5  10      117.08      146.33     25.29 o 
 -10   5  10       13.61       11.93     28.38 o 
  -9   5  10      179.22      184.80     25.35 o 
  -8   5  10      277.72      267.25     22.33 o 
  -7   5  10      228.15      251.32     22.18 o 
  -6   5  10        3.61        6.24     22.23 o 
  -5   5  10     1563.31     1628.43     44.39 o 
  -4   5  10       20.88        4.40     14.92 o 
  -3   5  10       23.32       29.68     29.61 o 
  -2   5  10        0.04        7.24     11.80 o 
  -1   5  10      684.98      660.01     25.25 o 
   0   5  10     1272.70     1284.69     65.77 o 
   1   5  10      418.94      345.45     36.99 o 
   2   5  10       57.85       63.15     21.49 o 
   3   5  10      309.41      357.51     28.44 o 
   4   5  10        0.12       16.55     26.26 o 
   5   5  10      232.58      234.25     30.73 o 
   6   5  10       63.68        4.28     15.62 o 
   7   5  10      173.11      172.11     22.66 o 
   8   5  10      174.88      167.31     21.79 o 
 -14   6  10       68.99       58.06     27.37 o 
 -13   6  10       50.71       42.67     23.49 o 
 -12   6  10       49.66       13.76     16.35 o 
 -11   6  10      706.44      758.54     44.38 o 
 -10   6  10      237.89      213.81     26.20 o 
  -9   6  10       79.34      102.23     39.78 o 
  -8   6  10      206.34      206.80     21.71 o 
  -7   6  10      800.10      777.47     38.90 o 
  -6   6  10      245.11      258.32     20.34 o 
  -5   6  10       63.74       56.25     24.53 o 
  -4   6  10      704.41      749.03     36.16 o 
  -3   6  10      305.68      301.32     20.49 o 
  -2   6  10      243.15      194.99     23.01 o 
  -1   6  10        0.45       18.04     25.82 o 
   0   6  10       13.87       17.74     14.43 o 
   1   6  10     2512.34     2523.70     77.06 o 
   2   6  10      109.76       90.60     20.44 o 
   3   6  10      368.69      412.78     41.35 o 
   4   6  10      158.33      154.15     23.66 o 
   5   6  10       38.01       30.71     19.78 o 
   6   6  10        8.88       -3.44     21.00 o 
   7   6  10        3.78      -13.69     20.38 o 
   8   6  10       60.77       43.22     69.94 o 
 -14   7  10       43.42       93.22     25.23 o 
 -13   7  10       66.58       41.56     21.33 o 
 -12   7  10        6.45       -6.80     19.18 o 
 -11   7  10        9.56      -17.57     26.14 o 
 -10   7  10      187.41      204.62     28.27 o 
  -9   7  10       13.55       17.54     16.77 o 
  -8   7  10      214.03      231.17     36.43 o 
  -7   7  10       60.68       70.47     16.66 o 
  -6   7  10        7.82      -10.29     13.43 o 
  -5   7  10       25.64       28.81     14.10 o 
  -4   7  10       65.41       40.13     14.07 o 
  -3   7  10       23.24       -2.90     15.60 o 
  -2   7  10      754.47      727.07     29.94 o 
  -1   7  10     1075.48     1140.05     37.19 o 
   0   7  10        7.34       -0.39     13.74 o 
   1   7  10        1.85       35.25     24.13 o 
   2   7  10       48.32       -6.75     50.28 o 
   3   7  10      302.21      328.35     29.31 o 
   4   7  10       20.19       31.61     18.23 o 
   5   7  10       16.71       30.84     49.38 o 
   6   7  10        1.47       47.22     20.04 o 
   7   7  10       36.04       55.62     29.27 o 
 -13   8  10       32.67       -7.82     25.03 o 
 -12   8  10       16.54       27.99     25.25 o 
 -11   8  10       15.59       52.73     35.53 o 
 -10   8  10      272.51      295.50     26.30 o 
  -9   8  10       17.62       20.81     22.17 o 
  -8   8  10       44.06       52.95     32.40 o 
  -7   8  10       51.82       29.50     14.63 o 
  -6   8  10      309.69      300.46     26.06 o 
  -5   8  10      202.54      212.94     30.96 o 
  -4   8  10      199.61      222.61     20.13 o 
  -3   8  10      140.40      114.74     17.79 o 
  -2   8  10        6.02        6.34     19.23 o 
  -1   8  10      469.95      418.59     23.21 o 
   0   8  10       16.62       25.69     17.07 o 
   1   8  10      250.53      224.06     20.50 o 
   2   8  10     1312.99     1160.45     46.02 o 
   3   8  10       12.51       19.37     18.32 o 
   4   8  10        5.05       21.52     51.28 o 
   5   8  10      334.78      257.64     32.08 o 
   6   8  10      276.41      288.89     31.04 o 
   7   8  10        0.37       -1.13     35.30 o 
 -13   9  10      112.82      112.18     29.27 o 
 -12   9  10      540.77      422.90     40.90 o 
 -11   9  10       29.87       46.78     39.22 o 
 -10   9  10       73.99      120.58     25.17 o 
  -9   9  10      136.44      200.74     21.04 o 
  -8   9  10       39.91       56.88     17.23 o 
  -7   9  10        6.20      -16.80     23.01 o 
  -6   9  10      162.67      140.82     18.13 o 
  -5   9  10       79.26       32.17     20.12 o 
  -4   9  10        0.24        7.99     12.69 o 
  -3   9  10       71.24       63.84     19.56 o 
  -2   9  10       53.84       40.02     17.85 o 
  -1   9  10      924.45      886.07     43.12 o 
   0   9  10        6.80      -12.37     12.37 o 
   1   9  10       18.11       10.10     29.72 o 
   2   9  10        0.16        6.48     29.05 o 
   3   9  10        1.09       -7.60     19.22 o 
   4   9  10        0.18      -21.23     25.92 o 
   5   9  10       76.78       22.60     20.54 o 
   6   9  10        2.23       15.03     24.24 o 
 -12  10  10       11.77        5.81     21.90 o 
 -11  10  10       95.92      150.61     31.95 o 
 -10  10  10       20.87       51.17     33.52 o 
  -9  10  10        2.42       -0.99     21.14 o 
  -8  10  10      294.71      299.46     23.96 o 
  -7  10  10      443.05      423.02     33.58 o 
  -6  10  10     1082.65     1031.86     54.48 o 
  -5  10  10        1.05      -12.35     12.35 o 
  -4  10  10       37.71       11.43     12.58 o 
  -3  10  10       33.35       43.04     16.80 o 
  -2  10  10      137.42      115.60     18.78 o 
  -1  10  10       25.78       41.25     19.76 o 
   0  10  10      183.99      208.27     21.81 o 
   1  10  10      155.52      155.54     19.02 o 
   2  10  10        2.40       18.83     15.47 o 
   3  10  10        7.50       47.05     22.74 o 
   4  10  10      183.54      138.50     31.06 o 
   5  10  10      527.26      509.94     36.90 o 
 -11  11  10        1.93       49.61     24.58 o 
 -10  11  10       31.23       56.98     32.85 o 
  -8  11  10       81.94       73.82     24.80 o 
  -7  11  10        0.04        4.07     18.60 o 
  -6  11  10      155.08      101.12     16.62 o 
  -5  11  10       45.83       48.41     16.30 o 
  -4  11  10      187.59      173.80     18.35 o 
  -3  11  10      164.19      189.81     20.74 o 
  -2  11  10       78.38       93.38     25.75 o 
  -1  11  10      202.79      258.21     23.06 o 
   0  11  10       73.21       30.75     22.88 o 
   1  11  10       25.32       19.84     18.28 o 
   2  11  10        7.57       27.07     22.34 o 
   3  11  10      131.70      146.31     31.68 o 
   4  11  10      156.23      217.25     32.07 o 
  -7  12  10       26.99        1.56     29.05 o 
  -6  12  10        9.18       56.31     35.75 o 
  -5  12  10        0.10       -6.95     15.97 o 
  -4  12  10        0.25        0.97     14.39 o 
  -3  12  10        1.67       -2.93     13.80 o 
  -2  12  10      137.93      160.58     19.41 o 
  -1  12  10       36.05       30.31     19.23 o 
   0  12  10        3.94       21.99     21.56 o 
   1  12  10      122.86      141.98     22.74 o 
   2  12  10       97.31      119.71     20.22 o 
   3  12  10        0.04        3.07     18.16 o 
  -7  13  10      109.86       48.71     32.40 o 
  -6  13  10       46.62       14.49     20.86 o 
  -5  13  10      118.40       52.76     28.49 o 
  -4  13  10      356.33      381.98     30.71 o 
  -3  13  10       59.31       70.13     39.62 o 
  -2  13  10        7.43        6.34     14.50 o 
  -1  13  10      121.24      147.53     31.77 o 
   0  13  10       46.12       10.73     18.01 o 
   1  13  10       31.15        0.54     15.69 o 
   2  13  10       92.69      129.14     22.24 o 
  -6  14  10      346.36      520.07     60.57 o 
  -5  14  10       20.10      109.27     42.23 o 
  -4  14  10        7.04        5.14     31.06 o 
  -3  14  10      112.51      121.31     28.45 o 
  -2  14  10        2.87       19.62     27.50 o 
  -1  14  10       86.21      134.25     23.05 o 
 -15   0  11        7.46       67.93     40.67 o 
 -13   0  11      625.22      555.28     45.38 o 
 -11   0  11      311.67      265.29     34.20 o 
  -9   0  11      578.58      576.77     47.62 o 
  -7   0  11      124.45       94.31     34.86 o 
  -5   0  11     1034.04     1034.61     42.98 o 
  -3   0  11       18.41       96.31     31.51 o 
  -1   0  11     1711.29     1792.09     56.54 o 
   1   0  11      652.31      601.99     37.67 o 
   3   0  11     1051.24     1124.77     41.74 o 
   5   0  11        7.69        5.14     24.80 o 
 -15   1  11        0.03       39.34     27.26 o 
 -14   1  11       14.54       34.16     21.16 o 
 -13   1  11      126.87       68.55     22.84 o 
 -12   1  11      141.26      140.62     24.53 o 
 -11   1  11       30.07       69.20     22.84 o 
 -10   1  11      910.31      899.50     39.97 o 
  -9   1  11      139.30      143.18     24.30 o 
  -8   1  11      198.59      172.40     34.98 o 
  -7   1  11      159.79      157.77     21.82 o 
  -6   1  11       62.60       68.97     16.68 o 
  -5   1  11       96.44      143.34     17.92 o 
  -4   1  11      190.69      147.11     15.83 o 
  -3   1  11     1005.77     1063.29     30.15 o 
  -2   1  11        4.88        4.40     12.49 o 
  -1   1  11      372.85      423.91     20.54 o 
   0   1  11      639.19      587.26     21.53 o 
   1   1  11     1882.25     1909.00     42.02 o 
   2   1  11     1277.63     1343.06     33.63 o 
   3   1  11       34.62       22.11     18.55 o 
   4   1  11        4.63       29.52     12.73 o 
   5   1  11       85.63       94.87     20.85 o 
   6   1  11      179.92      162.39     21.55 o 
   7   1  11       16.51        6.96     21.80 o 
   8   1  11       68.89      153.74     35.53 o 
 -15   2  11       24.05      -13.28     17.01 o 
 -14   2  11        4.45      -25.25     25.25 o 
 -13   2  11        0.47       18.31     23.15 o 
 -12   2  11        0.06       -9.84     14.44 o 
 -11   2  11      223.40      171.93     26.85 o 
 -10   2  11      107.50      107.56     21.86 o 
  -9   2  11       21.91       23.31     32.18 o 
  -8   2  11     2789.07     2901.09    111.65 o 
  -7   2  11      111.12      149.99     19.19 o 
  -6   2  11     1306.28     1337.66     39.51 o 
  -5   2  11        1.81      -12.54     12.54 o 
  -4   2  11       12.69        5.64     13.45 o 
  -3   2  11      135.85      159.99     16.25 o 
  -2   2  11       74.35       68.67     15.37 o 
  -1   2  11       27.66       36.26     12.68 o 
   0   2  11       38.06        4.61     10.76 o 
   1   2  11      426.28      420.88     22.13 o 
   2   2  11      644.04      645.66     22.77 o 
   3   2  11      942.07      939.79     27.38 o 
   4   2  11      246.20      251.84     26.48 o 
   5   2  11        5.91       -0.14     18.31 o 
   6   2  11      180.68      120.19     20.93 o 
   7   2  11       31.68       58.58     44.02 o 
   8   2  11        5.88      -13.70     17.26 o 
 -15   3  11       41.90       19.39     20.33 o 
 -14   3  11      215.95      224.46     90.06 o 
 -13   3  11      244.38      204.83     26.28 o 
 -12   3  11      652.19      545.28     34.25 o 
 -11   3  11      813.22      746.80     37.91 o 
 -10   3  11       15.16       16.59     18.46 o 
  -9   3  11     1343.55     1432.31     77.62 o 
  -8   3  11      191.47      210.53     24.92 o 
  -7   3  11      465.51      479.96     25.61 o 
  -6   3  11      216.63      218.88     25.20 o 
  -5   3  11       30.37       36.68     18.22 o 
  -4   3  11      306.03      319.23     18.68 o 
  -3   3  11      581.69      598.21     22.62 o 
  -2   3  11       35.22       65.54     13.57 o 
  -1   3  11       16.60       27.04     12.72 o 
   0   3  11      521.36      585.02     23.33 o 
   1   3  11      671.39      687.53     23.25 o 
   2   3  11       24.19       24.59     17.33 o 
   3   3  11        1.83       29.26     18.04 o 
   4   3  11       44.90       41.34     19.66 o 
   5   3  11       18.12        1.01     17.85 o 
   6   3  11        3.51       12.13     16.09 o 
   7   3  11       21.59       70.86     22.42 o 
   8   3  11       11.23       13.79     27.63 o 
 -15   4  11        7.36        4.21     41.90 o 
 -14   4  11       82.30       92.97     22.60 o 
 -13   4  11      164.99      239.43     66.15 o 
 -12   4  11       23.21       53.49     18.64 o 
 -11   4  11      720.10      701.20     38.32 o 
 -10   4  11        0.14       12.34     22.79 o 
  -9   4  11      230.25      259.86     27.32 o 
  -8   4  11       12.99       15.98     15.40 o 
  -7   4  11     1180.36     1125.15     37.59 o 
  -6   4  11        0.05       10.25     15.16 o 
  -5   4  11      586.96      591.78     26.72 o 
  -4   4  11       45.03       38.71     16.18 o 
  -3   4  11        9.68       33.48     16.02 o 
  -2   4  11       10.17       -9.60     11.08 o 
  -1   4  11        4.36        2.44     11.04 o 
   0   4  11      858.49      779.26     28.42 o 
   1   4  11      279.59      286.93     30.26 o 
   2   4  11      231.56      226.83     28.84 o 
   3   4  11      108.75      119.47     22.83 o 
   4   4  11        0.12       -5.99     16.37 o 
   5   4  11       85.14       67.10     22.12 o 
   6   4  11       44.14       20.56     18.68 o 
   7   4  11      437.31      507.67     54.42 o 
   8   4  11       14.55       -4.68     37.76 o 
 -14   5  11      156.63      149.01     30.73 o 
 -13   5  11       46.40       66.79     20.99 o 
 -12   5  11       36.39       26.28     19.22 o 
 -11   5  11      165.40      145.09     23.39 o 
 -10   5  11      314.91      268.99     28.15 o 
  -9   5  11       10.79      -14.31     14.36 o 
  -8   5  11      868.84      899.42     34.03 o 
  -7   5  11       49.55       77.48     30.27 o 
  -6   5  11       44.28       36.15     14.89 o 
  -5   5  11      135.48      123.02     20.04 o 
  -4   5  11     1265.40     1283.45     44.64 o 
  -3   5  11      478.30      464.45     23.52 o 
  -2   5  11        2.56       31.44     14.51 o 
  -1   5  11      681.67      650.33     57.91 o 
   0   5  11      207.67      213.52     26.00 o 
   1   5  11       22.64       19.89     30.39 o 
   2   5  11      189.48      147.89     25.66 o 
   3   5  11      129.99      143.99     23.03 o 
   4   5  11      277.32      314.73     29.91 o 
   5   5  11       18.13       56.36     23.69 o 
   6   5  11       29.07      -13.94     35.86 o 
   7   5  11        0.03       15.41     28.71 o 
 -14   6  11      151.29      214.38     28.38 o 
 -13   6  11       38.19       50.86     23.23 o 
 -12   6  11       37.65       73.22     20.86 o 
 -11   6  11        4.50        3.13     26.59 o 
 -10   6  11      550.30      537.15     33.31 o 
  -9   6  11       73.92       49.01     23.05 o 
  -8   6  11      148.06      176.03     21.29 o 
  -7   6  11      209.74      254.60     32.30 o 
  -6   6  11      222.37      295.40     43.13 o 
  -5   6  11        0.05       52.56     16.84 o 
  -4   6  11       11.78       29.59     15.67 o 
  -3   6  11      153.10      154.65     18.30 o 
  -2   6  11       51.67       91.87     23.41 o 
  -1   6  11      936.63      941.83     48.41 o 
   0   6  11      176.78      186.64     26.93 o 
   1   6  11        2.44        5.79     41.45 o 
   2   6  11      130.89      155.65     44.25 o 
   3   6  11       59.17       98.21     26.05 o 
   4   6  11       87.06       88.03     23.41 o 
   5   6  11       25.09       44.54     22.01 o 
   6   6  11      442.69      444.94     34.62 o 
   7   6  11       55.43       91.21     28.94 o 
 -14   7  11      160.50      146.54     26.82 o 
 -13   7  11        2.08       35.47     26.54 o 
 -12   7  11       40.76       23.86     35.86 o 
 -11   7  11       36.21       41.28     30.28 o 
 -10   7  11       77.70       86.87     24.99 o 
  -9   7  11       22.98        1.27     16.61 o 
  -8   7  11       54.80       30.32     22.82 o 
  -7   7  11      132.82      103.97     16.99 o 
  -6   7  11      176.29      191.23     21.79 o 
  -5   7  11        0.66       -7.75     15.84 o 
  -4   7  11     3097.64     3332.32     95.92 o 
  -3   7  11       22.19       44.93     21.31 o 
  -2   7  11      181.22      182.68     24.59 o 
  -1   7  11     1636.83     1697.71     60.51 o 
   0   7  11       11.66       12.14     19.18 o 
   1   7  11      301.65      331.20     66.94 o 
   2   7  11      314.81      311.49     32.55 o 
   3   7  11       52.23       46.98     22.31 o 
   4   7  11      362.89      311.03     41.12 o 
   5   7  11      170.41      209.33     29.08 o 
   6   7  11      147.08      144.77     26.23 o 
 -13   8  11      685.39      790.35    105.40 o 
 -12   8  11        0.14       -9.03     27.82 o 
 -11   8  11        8.39      -16.01     16.01 o 
 -10   8  11       19.74        6.14     19.76 o 
  -9   8  11      154.73      123.68     35.16 o 
  -8   8  11        8.94        9.85     16.59 o 
  -7   8  11       17.66       27.93     16.38 o 
  -6   8  11      161.69      130.23     29.14 o 
  -5   8  11      293.49      187.04     23.93 o 
  -4   8  11      546.84      454.64     37.89 o 
  -3   8  11      164.28      127.23     22.96 o 
  -2   8  11      105.99       84.66     21.21 o 
  -1   8  11     1606.65     1586.99     58.08 o 
   0   8  11        7.92       50.92     47.82 o 
   1   8  11        1.43      -11.17     27.26 o 
   2   8  11       70.71       43.69     23.22 o 
   3   8  11      250.18      274.38     30.61 o 
   4   8  11       16.69        1.17     44.13 o 
   5   8  11       11.74       26.53     24.73 o 
   6   8  11       15.62       31.93     48.71 o 
 -12   9  11       27.17      109.04     36.65 o 
 -11   9  11       29.61       19.54     69.83 o 
 -10   9  11       37.23       -7.17     34.41 o 
  -9   9  11        1.09      -10.25     17.30 o 
  -8   9  11        0.64        3.70     16.20 o 
  -7   9  11      104.46       74.84     24.35 o 
  -6   9  11        2.63      -16.18     16.18 o 
  -5   9  11        2.22       11.48     22.68 o 
  -4   9  11      825.24      848.66     40.78 o 
  -3   9  11      219.54      217.47     25.47 o 
  -2   9  11      551.05      520.38     36.11 o 
  -1   9  11      104.22       79.66     23.95 o 
   0   9  11      232.16      262.08     28.01 o 
   1   9  11      124.45      210.08     40.89 o 
   2   9  11        2.19       -9.80     23.67 o 
   3   9  11       25.81       52.84     23.78 o 
   4   9  11        7.40       77.50     75.08 o 
   5   9  11        3.13       82.90     38.88 o 
 -11  10  11       11.47       23.69     31.06 o 
 -10  10  11       35.36      -16.13     16.67 o 
  -9  10  11       47.53       64.37     25.76 o 
  -8  10  11       81.18       26.99     49.16 o 
  -7  10  11       31.95       24.27     54.30 o 
  -6  10  11      134.22      165.95     23.18 o 
  -5  10  11        4.78        9.75     18.58 o 
  -4  10  11      372.18      360.14     61.91 o 
  -3  10  11       29.87       -0.06     21.23 o 
  -2  10  11      788.89      704.82     40.05 o 
  -1  10  11       17.04       -3.31     22.15 o 
   0  10  11      116.87       92.42     24.45 o 
   1  10  11        4.32       -3.91     20.65 o 
   2  10  11      108.00      120.38     23.86 o 
   3  10  11       20.08      -16.81     16.81 o 
   4  10  11        9.61      -20.08     20.08 o 
  -9  11  11       21.53      -22.57     22.57 o 
  -8  11  11       30.34       12.96     26.81 o 
  -7  11  11      779.82      772.19     41.31 o 
  -6  11  11      215.31      252.00     51.96 o 
  -5  11  11      264.45      343.36     31.41 o 
  -4  11  11       37.79       65.78     22.64 o 
  -3  11  11      234.52      298.41     27.43 o 
  -2  11  11        2.31      -14.05     18.32 o 
  -1  11  11       26.94        6.44     22.58 o 
   0  11  11      129.02      127.26     29.27 o 
   1  11  11      285.86      289.03     32.33 o 
   2  11  11        9.55       19.49     25.58 o 
   3  11  11       18.80       65.02     38.66 o 
  -7  12  11        7.09       20.18     20.54 o 
  -6  12  11       79.87       98.70     56.65 o 
  -5  12  11        1.27      -20.56     20.56 o 
  -4  12  11       86.86       33.89     21.05 o 
  -3  12  11      105.20       88.24     22.99 o 
  -2  12  11        8.35      -16.13     16.13 o 
  -1  12  11      171.79      130.11     23.84 o 
   0  12  11        8.07        1.29     37.87 o 
   1  12  11       26.31      -15.43     17.24 o 
   2  12  11      170.85      111.98     26.64 o 
  -7  13  11      391.38      347.77     50.06 o 
  -6  13  11      143.21       73.97     38.66 o 
  -4  13  11        0.36      -18.93     18.93 o 
  -3  13  11       19.92       20.92     59.44 o 
  -2  13  11        3.84      -22.57     22.57 o 
   0  13  11       12.16      -19.79     19.79 o 
 -14   0  12       19.14       52.06     34.86 o 
 -12   0  12      592.42      542.75     50.30 o 
 -10   0  12      787.40      788.56     57.91 o 
  -8   0  12      692.28      643.89     54.55 o 
  -6   0  12      134.54      204.06     29.80 o 
  -4   0  12     2121.29     2214.53     67.30 o 
  -2   0  12      284.13      301.00     23.93 o 
   0   0  12        1.39       30.29     25.92 o 
   2   0  12      820.92      782.07     35.99 o 
   4   0  12        0.42       10.06     19.33 o 
 -15   1  12       23.38       25.09     23.24 o 
 -14   1  12        0.23        1.52     19.33 o 
 -13   1  12       51.34       78.42     41.67 o 
 -12   1  12      154.83      175.37     25.23 o 
 -11   1  12       57.89       52.41     32.07 o 
 -10   1  12      177.15      206.42     69.61 o 
  -9   1  12      526.79      539.36     59.46 o 
  -8   1  12      558.80      544.28     33.27 o 
  -7   1  12       79.94       79.10     17.86 o 
  -6   1  12     1454.74     1481.98     38.65 o 
  -5   1  12        0.08       28.40     13.68 o 
  -4   1  12        9.49       25.66     17.44 o 
  -3   1  12       35.45       44.86     13.40 o 
  -2   1  12      679.87      718.50     24.92 o 
  -1   1  12      369.34      388.44     19.01 o 
   0   1  12      469.21      448.70     20.10 o 
   1   1  12      207.84      172.40     15.66 o 
   2   1  12        8.29        5.83     12.12 o 
   3   1  12       42.15       50.96     21.58 o 
   4   1  12       14.53       -0.54     33.07 o 
   5   1  12       56.04       37.83     44.47 o 
   6   1  12      113.99       97.99     26.37 o 
 -15   2  12        0.38        1.22     36.98 o 
 -14   2  12        6.77        1.53     21.90 o 
 -13   2  12       68.95       75.33     23.71 o 
 -12   2  12      368.64      320.66     27.65 o 
 -11   2  12       83.91       92.28     45.59 o 
 -10   2  12       11.36       40.57     43.68 o 
  -9   2  12       11.22       65.92     29.72 o 
  -8   2  12      113.95      101.11     33.63 o 
  -7   2  12      168.03      191.82     21.69 o 
  -6   2  12        2.15        2.19     17.69 o 
  -5   2  12       70.23      109.61     29.96 o 
  -4   2  12       13.88       34.38     15.28 o 
  -3   2  12      367.75      406.52     19.90 o 
  -2   2  12        1.54       12.44     12.44 o 
  -1   2  12       67.93       81.23     14.02 o 
   0   2  12        8.79       -1.15     11.91 o 
   1   2  12     1097.86     1077.35     33.82 o 
   2   2  12        6.58       -1.49     13.82 o 
   3   2  12      340.70      324.32     50.96 o 
   4   2  12      163.66      151.29     29.50 o 
   5   2  12       74.34       62.82     46.14 o 
   6   2  12        1.81        4.08     16.47 o 
   7   2  12       35.93       81.87     58.54 o 
 -15   3  12       37.01       55.64     31.28 o 
 -14   3  12       87.87      131.35     21.33 o 
 -13   3  12        0.69       16.76     20.39 o 
 -12   3  12      164.04      132.56     23.62 o 
 -11   3  12      287.53      278.00     27.85 o 
 -10   3  12       11.69       10.32     17.98 o 
  -9   3  12     1448.64     1402.29     90.93 o 
  -8   3  12        0.19       -3.89     15.03 o 
  -7   3  12      601.16      602.63     31.14 o 
  -6   3  12       33.86       17.82     16.51 o 
  -5   3  12      382.88      364.78     23.11 o 
  -4   3  12      382.29      402.52     21.41 o 
  -3   3  12       58.16       62.37     17.48 o 
  -2   3  12      287.91      325.95     20.20 o 
  -1   3  12      161.11      170.56     15.73 o 
   0   3  12      690.51      644.72     22.87 o 
   1   3  12     2607.75     2535.88     76.70 o 
   2   3  12       46.73       10.88     18.35 o 
   3   3  12      273.65      229.18     39.33 o 
   4   3  12      187.40      190.75     22.08 o 
   5   3  12       69.48       67.53     26.14 o 
   6   3  12        9.59       33.87     20.13 o 
   7   3  12       82.43       91.33     23.73 o 
 -14   4  12       52.08       47.71     32.62 o 
 -13   4  12       19.01      -16.74     16.74 o 
 -12   4  12       50.66      106.83     23.24 o 
 -11   4  12       77.45       91.99     26.37 o 
 -10   4  12      417.53      415.74     29.08 o 
  -9   4  12        0.07       25.03     21.90 o 
  -8   4  12       75.66       62.56     17.71 o 
  -7   4  12       98.40      146.22     22.68 o 
  -6   4  12       38.73       25.68     16.06 o 
  -5   4  12      103.20      102.60     17.88 o 
  -4   4  12      259.37      261.53     22.07 o 
  -3   4  12       96.23      131.66     16.79 o 
  -2   4  12       74.12      101.50     14.16 o 
  -1   4  12        1.30       45.64     19.21 o 
   0   4  12      582.75      619.19     36.84 o 
   1   4  12       42.31       32.62     25.70 o 
   2   4  12      699.81      639.59     35.47 o 
   3   4  12      227.06      247.19     28.83 o 
   4   4  12     1271.66     1304.09     51.71 o 
   5   4  12       32.04        2.81     19.56 o 
   6   4  12       57.84       51.06     21.14 o 
   7   4  12       17.66       33.35     37.87 o 
 -14   5  12       28.69        4.71     19.75 o 
 -13   5  12       12.29       14.98     18.20 o 
 -12   5  12      581.77      602.26     37.68 o 
 -11   5  12        7.97       17.44     19.64 o 
 -10   5  12      127.28      146.10     24.48 o 
  -9   5  12        7.33       13.30     21.04 o 
  -8   5  12      241.21      244.17     27.95 o 
  -7   5  12      122.58      179.80     31.42 o 
  -6   5  12      404.38      370.07     23.70 o 
  -5   5  12       40.43       34.61     22.69 o 
  -4   5  12      115.50      138.46     25.83 o 
  -3   5  12      116.50      127.02     19.36 o 
  -2   5  12        8.15      -15.50     17.91 o 
  -1   5  12      182.00      182.39     28.16 o 
   0   5  12        7.81       16.49     19.86 o 
   1   5  12       67.33       56.63     47.15 o 
   2   5  12        8.61       21.48     33.29 o 
   3   5  12      495.64      476.50     32.87 o 
   4   5  12       34.99       35.60     22.35 o 
   5   5  12      472.18      469.44     34.05 o 
   6   5  12       28.58       38.51     20.37 o 
 -14   6  12       54.71       87.48     28.71 o 
 -13   6  12        9.05      -23.69     23.69 o 
 -12   6  12        0.18      -17.85     17.85 o 
 -11   6  12      250.01      230.63     28.70 o 
 -10   6  12       17.69       -9.18     26.93 o 
  -9   6  12      715.39      776.08     41.03 o 
  -8   6  12       24.22       10.04     14.57 o 
  -7   6  12      261.87      257.82     25.53 o 
  -6   6  12       31.81       60.58     18.11 o 
  -5   6  12      325.37      318.64     30.15 o 
  -4   6  12       52.17       99.55     40.58 o 
  -3   6  12        4.53        7.01     25.36 o 
  -2   6  12        1.59      -15.97     15.97 o 
  -1   6  12        3.40       -5.63     15.21 o 
   0   6  12      510.59      524.47     33.15 o 
   1   6  12      139.26      126.46     50.39 o 
   2   6  12      134.84      190.15     38.21 o 
   3   6  12        7.94       -1.34     20.85 o 
   4   6  12        0.01        7.15     32.85 o 
   5   6  12      509.60      572.97     35.22 o 
   6   6  12       84.05       72.54     25.34 o 
 -13   7  12      171.65      180.25     29.96 o 
 -12   7  12       38.52        5.13     24.69 o 
 -11   7  12       12.61       97.38     26.94 o 
 -10   7  12        3.34      -14.73     14.73 o 
  -9   7  12      233.70      239.92     24.89 o 
  -8   7  12       15.35      -17.47     22.32 o 
  -7   7  12      176.36      189.69     21.83 o 
  -6   7  12      442.92      399.90     24.29 o 
  -5   7  12      391.37      333.09     58.67 o 
  -4   7  12      229.77      202.19     27.55 o 
  -3   7  12        3.03       -8.09     18.21 o 
  -2   7  12        2.07      -15.23     15.23 o 
  -1   7  12       92.32       96.47     22.35 o 
   0   7  12        0.55       43.98     19.27 o 
   1   7  12        1.21       36.87     30.17 o 
   2   7  12        9.88       32.62     32.85 o 
   3   7  12      450.96      478.39     35.73 o 
   4   7  12      225.76      227.02     27.35 o 
   5   7  12        0.01      -19.40     19.40 o 
 -13   8  12        5.67       22.57     22.59 o 
 -12   8  12       60.80       23.65     50.72 o 
 -11   8  12        0.12        7.34     19.96 o 
 -10   8  12      134.16      133.77     31.73 o 
  -9   8  12       35.35       39.36     18.01 o 
  -8   8  12      175.79      134.63     18.33 o 
  -7   8  12        0.72       -9.83     14.85 o 
  -6   8  12      708.82      758.56     39.60 o 
  -5   8  12      181.60      193.79     32.52 o 
  -4   8  12      430.06      429.27     36.88 o 
  -3   8  12       45.95       46.42     53.52 o 
  -2   8  12      165.66      172.62     24.97 o 
  -1   8  12      110.66      106.04     29.72 o 
   0   8  12      301.51      286.55     30.17 o 
   1   8  12       80.57       90.83     21.44 o 
   2   8  12      113.01      133.61     22.90 o 
   3   8  12        1.65      -18.51     18.51 o 
   4   8  12      131.12      211.69     30.60 o 
   5   8  12        6.68       23.46     37.99 o 
 -12   9  12        8.48       15.86     31.28 o 
 -11   9  12        9.05       22.08     64.91 o 
 -10   9  12       41.73       35.36     23.35 o 
  -9   9  12       18.70      -15.57     24.36 o 
  -8   9  12       13.15       19.90     47.48 o 
  -7   9  12      107.41      104.72     25.77 o 
  -6   9  12        0.20       23.86     20.36 o 
  -5   9  12       62.14       89.25     35.19 o 
  -4   9  12      206.39      158.70     47.04 o 
  -3   9  12      106.83       59.67     22.56 o 
  -2   9  12      100.38       64.41     21.60 o 
  -1   9  12       65.59       57.59     19.82 o 
   0   9  12       97.71      106.43     26.82 o 
   1   9  12       37.99       38.00     85.92 o 
   2   9  12       36.87       27.83     22.73 o 
   3   9  12       17.00      -27.70     35.19 o 
   4   9  12       22.70       -7.51     47.04 o 
 -11  10  12       12.01        0.68     47.37 o 
 -10  10  12        8.49       15.82     30.45 o 
  -9  10  12        2.33      -21.41     21.41 o 
  -8  10  12      108.30      162.97     28.83 o 
  -7  10  12      106.05       76.78     23.73 o 
  -6  10  12      137.89      138.79     25.73 o 
  -5  10  12       32.79       36.78     22.30 o 
  -4  10  12       19.03        9.85     22.59 o 
  -3  10  12      274.91      329.92     35.09 o 
  -2  10  12       21.51       20.44     32.18 o 
  -1  10  12        1.53       37.70     20.50 o 
   0  10  12        3.99      -15.86     19.89 o 
   1  10  12      308.94      319.82     35.98 o 
   2  10  12        1.95       68.37     36.87 o 
   3  10  12      101.58       84.30     78.21 o 
 -10  11  12       19.29       47.82     48.49 o 
  -9  11  12       40.73       42.01     34.19 o 
  -8  11  12      183.42      162.40     31.91 o 
  -7  11  12       33.64       75.97     33.52 o 
  -6  11  12      436.17      415.10     61.91 o 
  -5  11  12       39.84       31.81     47.37 o 
  -4  11  12      147.58      191.74     27.33 o 
  -3  11  12      354.83      350.47     66.83 o 
  -2  11  12      291.50      259.64     62.58 o 
  -1  11  12        4.36       35.54     21.69 o 
   0  11  12       42.19       32.51     25.50 o 
   1  11  12        0.02       20.54     31.95 o 
   2  11  12        4.94        6.36     24.91 o 
  -8  12  12      136.99      134.85     37.32 o 
  -7  12  12       38.26       27.08     24.98 o 
  -6  12  12       26.08        1.34     27.48 o 
  -5  12  12        2.75      -21.56     21.56 o 
  -4  12  12      211.18      300.66     32.14 o 
  -3  12  12       21.91       19.47     33.96 o 
  -2  12  12       35.90       -6.22     38.10 o 
  -1  12  12      100.78       56.97     25.14 o 
   0  12  12      233.31      220.85     28.38 o 
  -5  13  12       38.85        3.58     28.15 o 
  -4  13  12       89.07       62.42     44.02 o 
  -3  13  12        0.49        8.10     20.45 o 
 -15   0  13       47.76      138.99     40.00 o 
 -13   0  13      365.57      411.69     43.58 o 
 -11   0  13        8.03      -17.88     22.12 o 
  -7   0  13       20.90       60.46     26.21 o 
  -5   0  13      132.99      133.50     26.09 o 
  -3   0  13      406.80      363.88     39.12 o 
  -1   0  13        0.12       15.00     30.95 o 
   1   0  13        6.68      -19.66     19.66 o 
   3   0  13       46.70       40.77     21.34 o 
 -15   1  13       60.29      101.23     37.32 o 
 -14   1  13       21.63       -5.30     16.87 o 
 -13   1  13       20.01       30.13     21.88 o 
 -12   1  13      163.16      149.73     39.22 o 
 -11   1  13      460.08      443.59     31.77 o 
 -10   1  13      257.66      261.28     27.33 o 
  -8   1  13       22.77      -10.59     17.39 o 
  -7   1  13     1470.14     1494.05     56.61 o 
  -6   1  13      803.96      804.90     28.65 o 
  -5   1  13     1591.39     1682.37     41.01 o 
  -4   1  13     1116.89     1112.86     32.97 o 
  -3   1  13      280.58      275.67     19.49 o 
  -2   1  13        0.07       20.35     12.75 o 
  -1   1  13       20.59       31.85     12.96 o 
   0   1  13      190.51      219.06     17.01 o 
   1   1  13      350.71      360.51     18.73 o 
   2   1  13       57.94       34.35     12.26 o 
   3   1  13       28.59       25.16     20.22 o 
   4   1  13       31.86       65.12     35.42 o 
   5   1  13      192.84      288.86     31.37 o 
 -14   2  13        9.34       26.37     20.70 o 
 -13   2  13       29.22       20.86     50.84 o 
 -12   2  13      355.05      269.47     27.76 o 
 -11   2  13      278.27      249.34     28.23 o 
 -10   2  13      202.79      185.67     27.34 o 
  -9   2  13       58.88       49.42     35.86 o 
  -8   2  13      255.79      231.94     23.31 o 
  -7   2  13       60.87       41.06     17.26 o 
  -6   2  13       14.08       -7.88     16.54 o 
  -5   2  13      108.93      115.08     17.31 o 
  -4   2  13       59.09      129.66     16.63 o 
  -3   2  13       11.73       12.28     15.00 o 
  -2   2  13      207.30      165.57     17.57 o 
  -1   2  13       12.92       27.09     18.63 o 
   0   2  13       44.60       55.15     13.57 o 
   1   2  13      266.78      299.55     18.81 o 
   2   2  13      748.03      746.93     36.75 o 
   3   2  13      149.78      160.63     26.15 o 
   4   2  13       38.36       -9.32     16.20 o 
   5   2  13      415.07      487.64     38.16 o 
   6   2  13        0.33       45.36     27.48 o 
 -14   3  13       40.81       27.47     19.06 o 
 -13   3  13      128.64      103.48     22.91 o 
 -12   3  13       56.81        8.39     27.60 o 
 -11   3  13        0.68       19.61     19.98 o 
 -10   3  13       15.24       27.86     18.79 o 
  -9   3  13       40.56       52.47     21.88 o 
  -8   3  13      476.29      468.98     27.74 o 
  -7   3  13        0.96       -9.14     20.40 o 
  -6   3  13      177.21      165.94     23.68 o 
  -5   3  13       43.70       43.10     22.69 o 
  -4   3  13      309.11      292.74     20.76 o 
  -3   3  13      627.29      612.83     24.41 o 
  -2   3  13      191.79      184.05     17.79 o 
  -1   3  13      102.05       77.72     30.93 o 
   0   3  13        2.82       22.45     29.16 o 
   1   3  13        0.38      -13.18     17.50 o 
   2   3  13      228.36      200.43     25.05 o 
   3   3  13        9.21      -12.93     28.60 o 
   4   3  13      122.74      213.19     27.90 o 
   5   3  13       78.45      115.76     24.09 o 
   6   3  13      125.17       74.88     29.16 o 
 -14   4  13       45.45       50.47     52.73 o 
 -13   4  13      581.25      548.82     50.18 o 
 -12   4  13       13.19      -18.17     18.17 o 
 -11   4  13      399.83      372.70     78.67 o 
 -10   4  13      156.83      139.69     25.26 o 
  -9   4  13       82.04      154.57     32.32 o 
  -8   4  13       25.86        8.98     17.53 o 
  -7   4  13       43.89       11.27     24.20 o 
  -6   4  13        0.63      -15.49     15.49 o 
  -5   4  13      208.79      237.46     22.91 o 
  -4   4  13       18.95       43.18     14.20 o 
  -3   4  13      162.61      159.62     16.57 o 
  -2   4  13        0.40        8.71     13.87 o 
  -1   4  13     2383.42     2328.04     72.64 o 
   0   4  13      301.95      349.94     31.18 o 
   1   4  13      917.03      943.62     42.36 o 
   2   4  13       53.31       24.78     17.92 o 
   3   4  13     1129.97     1111.21     55.90 o 
   4   4  13        1.52       -3.34     48.04 o 
   5   4  13      306.21      346.60     29.89 o 
   6   4  13      222.35      280.02     46.93 o 
 -14   5  13        0.91       45.48     22.46 o 
 -13   5  13        2.54       32.85     32.18 o 
 -12   5  13      101.69      105.57     27.37 o 
 -11   5  13      100.08      126.54     23.99 o 
 -10   5  13        5.28      -20.78     20.78 o 
  -9   5  13      176.62      163.49     28.36 o 
  -8   5  13      495.84      557.44     29.06 o 
  -7   5  13      481.51      450.19     25.71 o 
  -6   5  13       65.82       64.03     15.58 o 
  -5   5  13      168.02      133.59     20.88 o 
  -4   5  13      345.84      318.02     30.40 o 
  -3   5  13       38.65       40.44     20.91 o 
  -2   5  13        4.25       37.76     26.37 o 
  -1   5  13       19.62       54.14     20.68 o 
   0   5  13       27.09       20.00     22.35 o 
   1   5  13      718.17      673.07     39.72 o 
   2   5  13      325.64      327.50     28.02 o 
   3   5  13       17.68       33.77     19.90 o 
   4   5  13       97.55       53.85     26.27 o 
   5   5  13       13.12       -8.57     16.96 o 
 -12   6  13        0.69      -18.80     20.33 o 
 -11   6  13        0.53       32.72     38.21 o 
 -10   6  13       65.68       72.41     22.31 o 
  -9   6  13        9.98        1.44     29.52 o 
  -8   6  13       64.82       40.74     17.82 o 
  -7   6  13      231.06      213.22     22.22 o 
  -6   6  13       10.35       16.31     17.91 o 
  -5   6  13       91.87       63.53     32.83 o 
  -4   6  13      180.81      135.36     24.18 o 
  -3   6  13        6.94       52.58     23.87 o 
  -2   6  13      476.19      441.74     32.28 o 
  -1   6  13        1.08       -3.19     20.23 o 
   0   6  13       27.22       22.09     21.96 o 
   1   6  13      104.39       44.01     20.56 o 
   2   6  13      114.87       72.13     23.45 o 
   3   6  13        1.40      -19.13     19.13 o 
   4   6  13      185.64      133.04     44.92 o 
   5   6  13        4.18      -21.00     21.00 o 
 -13   7  13        5.94       11.04     17.96 o 
 -12   7  13       29.21       38.41     21.95 o 
 -11   7  13       94.84       82.64     31.17 o 
 -10   7  13        0.77       32.85     26.37 o 
  -9   7  13      199.90      189.80     20.71 o 
  -8   7  13      147.57      102.85     22.43 o 
  -7   7  13      914.99      895.82     50.25 o 
  -6   7  13      118.53      138.49     20.65 o 
  -5   7  13        3.34       -9.25     16.75 o 
  -4   7  13      139.21      143.62     27.82 o 
  -3   7  13     1264.72     1161.71     51.15 o 
  -2   7  13       49.94       35.99     24.30 o 
  -1   7  13      416.46      419.75     48.61 o 
   0   7  13      156.22      185.50     27.09 o 
   1   7  13      141.09      131.72     29.14 o 
   2   7  13        7.72        8.68     41.67 o 
   3   7  13        9.41        5.80     22.68 o 
   4   7  13       68.82       94.87     25.22 o 
 -12   8  13        0.30        6.82     56.42 o 
 -11   8  13       76.90       96.62     37.76 o 
 -10   8  13       41.26        3.08     14.64 o 
  -9   8  13      135.86      120.09     20.44 o 
  -8   8  13        5.20        4.72     16.94 o 
  -7   8  13        4.43      -19.97     19.97 o 
  -6   8  13      239.01      210.48     31.79 o 
  -5   8  13       33.31       34.78     21.67 o 
  -4   8  13      865.56      847.97     43.33 o 
  -3   8  13      253.60      277.48     29.84 o 
  -2   8  13      164.65      142.80     27.04 o 
  -1   8  13       25.09       10.78     21.01 o 
   0   8  13       25.25       38.93     26.35 o 
   1   8  13       51.69       31.68     20.89 o 
   2   8  13       29.94       26.45     21.36 o 
   3   8  13      197.54      210.32     42.12 o 
   4   8  13        0.65        0.35     25.77 o 
 -11   9  13        4.51       10.62     19.19 o 
 -10   9  13        2.57       -9.26     15.49 o 
  -9   9  13        0.17      -13.07     35.86 o 
  -8   9  13       63.03      102.71     30.10 o 
  -7   9  13        7.98      -21.76     27.48 o 
  -6   9  13      100.62       73.46     56.31 o 
  -5   9  13        9.24        7.81     21.57 o 
  -4   9  13       11.33      -13.36     21.64 o 
  -3   9  13      137.60      118.36     24.11 o 
  -2   9  13       16.62       42.82     20.65 o 
  -1   9  13        2.40      -18.16     18.16 o 
   0   9  13       98.61       98.39     26.49 o 
   1   9  13      164.67      218.01     69.05 o 
   2   9  13        5.43      -21.09     21.09 o 
   3   9  13      154.97      195.04     31.57 o 
 -10  10  13        5.41       40.44     27.48 o 
  -9  10  13       17.27       27.48     27.71 o 
  -8  10  13       12.20       45.54     29.26 o 
  -7  10  13        2.57       28.82     39.55 o 
  -6  10  13       78.49       43.12     24.92 o 
  -5  10  13        9.01       29.00     23.47 o 
  -4  10  13       86.39       70.69     71.51 o 
  -3  10  13      159.62      208.81     48.72 o 
  -2  10  13        9.59       -7.87     20.00 o 
  -1  10  13        0.48      -27.53     29.72 o 
   0  10  13       93.18       31.02     22.85 o 
   1  10  13       10.24      -19.56     19.56 o 
   2  10  13       21.30       -7.96     23.13 o 
  -9  11  13      281.41      231.32     30.98 o 
  -8  11  13      110.65       95.85     67.15 o 
  -7  11  13        2.90       -6.93     20.88 o 
  -6  11  13        6.18       35.30     71.28 o 
  -5  11  13        1.74       29.42     31.95 o 
  -4  11  13      211.80      181.38     32.07 o 
  -3  11  13       25.08       44.64     27.33 o 
  -2  11  13       31.02        5.11     27.26 o 
  -1  11  13        0.32        1.29     25.07 o 
   0  11  13       66.09       45.25     27.49 o 
  -6  12  13        0.22       42.23     36.20 o 
  -5  12  13      306.22      276.59     46.15 o 
  -4  12  13       28.57       -7.76     23.67 o 
  -3  12  13      220.62      320.92     38.62 o 
  -2  12  13      144.55      151.08     33.30 o 
 -14   0  14       22.71       74.63     39.33 o 
 -12   0  14        0.08      -29.27     29.27 o 
 -10   0  14       30.20       41.79     31.06 o 
  -8   0  14       28.55       51.39     33.07 o 
  -6   0  14     1117.95     1216.89     81.52 o 
  -4   0  14      775.33      715.67     36.29 o 
  -2   0  14       51.69       44.29     21.60 o 
   0   0  14      559.30      579.45     54.21 o 
   2   0  14       18.45       13.20     33.96 o 
 -14   1  14       96.28       73.57     21.95 o 
 -13   1  14        0.02       53.48     24.49 o 
 -12   1  14       10.23      -18.10     18.10 o 
 -11   1  14       32.85        5.36     29.94 o 
 -10   1  14      460.88      458.32     34.98 o 
  -9   1  14      104.64       78.81     21.36 o 
  -8   1  14      759.47      688.95     38.34 o 
  -7   1  14      364.40      389.15     28.13 o 
  -6   1  14        2.76       -0.96     14.31 o 
  -5   1  14      405.35      412.07     22.84 o 
  -4   1  14       40.14       34.19     16.80 o 
  -3   1  14        5.59        0.93     12.54 o 
  -2   1  14       80.30       69.22     14.44 o 
  -1   1  14       24.98        5.75     13.16 o 
   0   1  14        0.98        5.27     11.63 o 
   1   1  14      627.75      654.60     24.36 o 
   2   1  14       94.46      156.47     24.82 o 
   3   1  14      129.53      104.66     20.61 o 
   4   1  14        4.27        5.54     37.65 o 
 -14   2  14        4.30        9.79     40.78 o 
 -13   2  14        0.09       14.85     50.28 o 
 -12   2  14       43.85       81.21     51.73 o 
 -11   2  14       82.67       72.09     23.75 o 
 -10   2  14       16.18       17.52     22.94 o 
  -9   2  14      337.59      347.11     30.61 o 
  -8   2  14       12.03       -4.08     19.16 o 
  -7   2  14       92.51       87.51     21.57 o 
  -6   2  14      159.53      162.28     36.88 o 
  -5   2  14      185.20      160.62     18.30 o 
  -4   2  14       37.92       51.04     14.07 o 
  -3   2  14      132.55      131.56     23.42 o 
  -2   2  14       21.61       14.79     15.38 o 
  -1   2  14       75.49       85.46     20.16 o 
   0   2  14        1.05       -5.55     13.54 o 
   1   2  14      300.70      285.08     27.73 o 
   2   2  14      105.07      109.83     22.82 o 
   3   2  14       89.92       63.59     21.85 o 
   4   2  14       41.56       41.34     20.86 o 
   5   2  14       71.84      102.61     25.12 o 
 -14   3  14       15.41       20.85     22.44 o 
 -13   3  14       82.22       57.69     31.17 o 
 -12   3  14      109.98       84.25     23.80 o 
 -11   3  14      133.18       85.51     24.42 o 
 -10   3  14      248.49      258.09     32.29 o 
  -9   3  14      305.04      325.67     26.46 o 
  -8   3  14      124.87      127.44     19.66 o 
  -7   3  14      284.81      274.51     22.11 o 
  -6   3  14      369.17      392.13     24.80 o 
  -5   3  14        5.53        8.05     22.90 o 
  -4   3  14        5.63        3.03     18.19 o 
  -3   3  14        0.48        6.63     13.26 o 
  -2   3  14      104.38      139.52     24.18 o 
  -1   3  14        0.25       35.27     15.07 o 
   0   3  14        1.15       -0.77     27.48 o 
   1   3  14      264.95      263.42     25.85 o 
   2   3  14      424.25      397.67     31.23 o 
   3   3  14      545.96      538.13     34.65 o 
   4   3  14       45.21      127.76     28.15 o 
   5   3  14      299.21      303.28     80.57 o 
 -13   4  14      213.88      225.46     34.19 o 
 -12   4  14      153.99      222.08     54.97 o 
 -11   4  14      165.15      113.98     21.44 o 
 -10   4  14       14.78       16.18     28.49 o 
  -9   4  14       56.96       43.98     28.19 o 
  -8   4  14      210.52      218.80     24.54 o 
  -7   4  14       25.67       37.36     27.71 o 
  -6   4  14       17.88      -12.94     12.94 o 
  -5   4  14       13.66       40.10     25.36 o 
  -4   4  14      745.90      764.51     31.04 o 
  -3   4  14      135.03      175.32     19.32 o 
  -2   4  14      391.67      383.02     39.45 o 
  -1   4  14      198.63      267.57     32.31 o 
   0   4  14       65.20       47.64     23.13 o 
   1   4  14       43.98       -7.06     22.00 o 
   2   4  14       12.02       29.08     21.00 o 
   3   4  14       69.08       65.24     37.99 o 
   4   4  14        3.62       -5.88     44.91 o 
 -13   5  14       60.40       34.56     24.56 o 
 -12   5  14        3.06       26.68     19.69 o 
 -11   5  14      144.53       59.64     27.82 o 
 -10   5  14       30.89        2.46     19.64 o 
  -9   5  14       76.20       64.00     19.00 o 
  -8   5  14      160.56      133.67     25.66 o 
  -7   5  14       54.95        6.96     19.53 o 
  -6   5  14       95.05      147.44     23.61 o 
  -5   5  14       11.71       -5.19     17.37 o 
  -4   5  14       15.31       14.33     23.59 o 
  -3   5  14      418.40      428.36     33.82 o 
  -2   5  14     1342.70     1336.26     51.87 o 
  -1   5  14      698.22      633.27     53.54 o 
   0   5  14       33.96       46.80     20.33 o 
   1   5  14      322.20      263.24     28.12 o 
   2   5  14       92.69       67.42     26.14 o 
   3   5  14        2.50      -19.81     19.81 o 
   4   5  14       87.38       85.28     27.49 o 
 -13   6  14       10.03       75.15     23.51 o 
 -12   6  14        6.55       31.52     22.29 o 
 -11   6  14       24.83        3.53     29.94 o 
 -10   6  14        3.06        0.23     19.70 o 
  -9   6  14      226.37      199.00     25.77 o 
  -8   6  14       51.33       29.10     22.92 o 
  -7   6  14       83.06       65.84     18.86 o 
  -6   6  14       85.85       96.65     19.21 o 
  -5   6  14      162.69      145.15     35.09 o 
  -4   6  14       26.79       30.18     64.58 o 
  -3   6  14     1391.66     1335.31     51.76 o 
  -2   6  14        1.61       28.75     21.13 o 
  -1   6  14      119.74      118.21     23.82 o 
   0   6  14       68.63       18.07     18.08 o 
   1   6  14      163.86      199.48     32.40 o 
   2   6  14       42.50       20.01     24.00 o 
   3   6  14        0.03      -19.90     19.90 o 
 -12   7  14       46.56       51.25     19.96 o 
 -11   7  14        1.66      -26.14     28.15 o 
 -10   7  14       84.23      111.44     25.51 o 
  -9   7  14       34.95       26.01     24.47 o 
  -8   7  14        2.58       25.96     34.17 o 
  -7   7  14      119.85      148.14     22.53 o 
  -6   7  14      244.94      278.25     49.84 o 
  -5   7  14      684.19      702.20     54.99 o 
  -4   7  14      143.59       97.21     36.31 o 
  -3   7  14      216.06      205.62     50.06 o 
  -2   7  14      186.03      180.00     24.86 o 
  -1   7  14        0.11        4.56     19.05 o 
   0   7  14       21.07       59.15     23.60 o 
   1   7  14      125.06       21.28     71.51 o 
   2   7  14       93.74      117.21     24.65 o 
   3   7  14        3.07       15.28     32.06 o 
 -11   8  14        4.72        1.77     34.97 o 
 -10   8  14       88.85       45.79     18.89 o 
  -9   8  14      129.20       60.30     18.51 o 
  -8   8  14      298.15      329.84     35.06 o 
  -7   8  14        9.80       12.05     20.98 o 
  -6   8  14      149.83      129.31     27.46 o 
  -5   8  14       65.97       57.22     22.58 o 
  -4   8  14      205.67      242.95     29.94 o 
  -3   8  14        0.08       39.61     25.25 o 
  -2   8  14       41.22       -5.55     21.98 o 
  -1   8  14        0.05      -15.36     20.45 o 
   0   8  14      114.11      184.49     29.83 o 
   1   8  14       16.53       73.26     27.60 o 
   2   8  14        2.95      -20.78     20.78 o 
 -10   9  14       26.97      124.24     43.80 o 
  -9   9  14       44.96       73.67     26.18 o 
  -8   9  14       16.63       -9.36     21.90 o 
  -7   9  14        0.83       17.46     56.31 o 
  -6   9  14      249.47      256.48     29.83 o 
  -5   9  14        0.18      -23.69     23.69 o 
  -4   9  14       95.93      111.63     25.82 o 
  -3   9  14      124.75      109.81     27.20 o 
  -2   9  14       71.73       94.78     33.18 o 
  -1   9  14       23.46      101.57     28.83 o 
   0   9  14       22.80       76.64     44.47 o 
   1   9  14        0.02       59.44     24.44 o 
  -9  10  14      162.72      151.44     32.11 o 
  -8  10  14        1.67      -20.74     20.74 o 
  -7  10  14        3.22       22.66     24.36 o 
  -6  10  14        0.67      -11.84     19.44 o 
  -5  10  14      143.21       75.98     24.73 o 
  -4  10  14       48.14       39.43     34.19 o 
  -3  10  14      176.67      187.21     55.98 o 
  -2  10  14       57.65       92.78     31.95 o 
  -1  10  14        8.59       -6.85     19.79 o 
   0  10  14        2.49      -24.58     24.58 o 
  -7  11  14       78.09       33.50     27.37 o 
  -6  11  14      154.38       49.11     80.45 o 
  -5  11  14      152.20       74.87     52.29 o 
  -4  11  14       35.06       -7.73     24.13 o 
  -3  11  14        0.17       67.70     43.57 o 
  -2  11  14       14.94       14.30     37.09 o 
 -13   0  15       38.56       70.83     30.61 o 
 -11   0  15      242.65      245.16     37.32 o 
  -9   0  15        7.78      -23.91     31.06 o 
  -7   0  15       55.63       14.71     52.07 o 
  -5   0  15      332.20      323.48     36.00 o 
  -3   0  15      260.07      283.88     47.94 o 
  -1   0  15      418.69      449.83     31.47 o 
   1   0  15      226.85      249.37     24.38 o 
 -13   1  15        7.50       23.71     24.70 o 
 -12   1  15       29.19      -11.45     16.27 o 
 -11   1  15       53.99       77.35     33.18 o 
 -10   1  15        1.44       26.87     21.15 o 
  -9   1  15       36.80       93.92     34.19 o 
  -8   1  15      318.17      384.06     27.51 o 
  -7   1  15      311.58      336.68     27.01 o 
  -6   1  15        8.29       16.27     27.29 o 
  -5   1  15      518.23      450.41     24.81 o 
  -4   1  15       14.25       28.47     17.14 o 
  -3   1  15      249.37      224.18     18.21 o 
  -2   1  15        5.60       -2.00     16.22 o 
  -1   1  15      261.80      259.50     18.60 o 
   0   1  15        7.49      -16.13     23.24 o 
   1   1  15        4.62        9.80     14.58 o 
   2   1  15       59.93       58.94     24.80 o 
   3   1  15      146.65      137.26     22.55 o 
 -13   2  15       37.68      -19.58     19.58 o 
 -12   2  15        4.18       12.33     22.04 o 
 -11   2  15       49.13       73.76     23.84 o 
 -10   2  15      352.58      340.77     31.83 o 
  -9   2  15        3.86        5.93     40.56 o 
  -8   2  15       38.74       20.38     17.65 o 
  -7   2  15        0.82      -17.58     17.58 o 
  -6   2  15      843.01      846.45     31.36 o 
  -5   2  15        9.52       23.17     22.24 o 
  -4   2  15      235.25      242.34     18.83 o 
  -3   2  15       15.92       -0.23     13.19 o 
  -2   2  15      233.42      213.80     18.99 o 
  -1   2  15       71.29       63.52     17.48 o 
   0   2  15       60.89       50.38     23.28 o 
   1   2  15       44.11       13.02     39.33 o 
   2   2  15      168.34      163.53     24.80 o 
   3   2  15        0.70      -21.90     21.90 o 
 -13   3  15       47.00       54.41     22.55 o 
 -12   3  15       86.18       88.90     27.29 o 
 -11   3  15       18.32      -20.26     20.26 o 
 -10   3  15       12.38       51.25     23.80 o 
  -9   3  15       21.92       -1.04     28.05 o 
  -8   3  15      317.92      377.88     26.57 o 
  -7   3  15      496.20      487.39     27.28 o 
  -6   3  15       20.77       23.18     16.23 o 
  -5   3  15       73.54       72.69     17.40 o 
  -4   3  15      572.21      610.40     27.71 o 
  -3   3  15        7.34       -5.16     14.68 o 
  -2   3  15       70.16       89.52     19.19 o 
  -1   3  15      241.23      250.29     58.22 o 
   0   3  15       62.60       38.28     17.88 o 
   1   3  15       62.49       75.89     23.92 o 
   2   3  15       37.77      -17.32     17.32 o 
   3   3  15        0.56      -17.29     17.29 o 
 -13   4  15       70.58       35.57     21.45 o 
 -12   4  15        6.72      -18.16     18.16 o 
 -11   4  15       30.74       70.67     97.31 o 
 -10   4  15       27.43       21.67     29.05 o 
  -9   4  15       98.02       76.98     23.02 o 
  -8   4  15       17.32      -12.89     18.73 o 
  -7   4  15      461.09      465.64     28.47 o 
  -6   4  15        0.63       14.60     15.98 o 
  -5   4  15       26.81       50.56     18.13 o 
  -4   4  15        9.41        1.11     19.91 o 
  -3   4  15      637.40      597.99     36.54 o 
  -2   4  15      122.35      116.01     26.00 o 
  -1   4  15       12.06       -2.38     16.89 o 
   0   4  15       99.93      145.92     54.19 o 
   1   4  15        0.71       34.19     31.06 o 
   2   4  15        9.37      -10.06     29.50 o 
   3   4  15        0.03        0.69     42.57 o 
 -12   5  15       26.26       12.93     18.41 o 
 -11   5  15      119.35      126.16     41.23 o 
 -10   5  15        2.65       17.01     25.46 o 
  -9   5  15      122.59      129.87     23.49 o 
  -8   5  15       26.23       62.21     19.83 o 
  -7   5  15      333.04      352.54     30.22 o 
  -6   5  15      285.75      273.67     22.87 o 
  -5   5  15       30.23       14.29     26.44 o 
  -4   5  15      226.97      264.46     32.21 o 
  -3   5  15      125.64       54.20     22.65 o 
  -2   5  15       27.62       17.03     21.72 o 
  -1   5  15      245.34      263.24     32.82 o 
   0   5  15       27.41      -20.28     20.28 o 
   1   5  15        8.31       15.82     49.83 o 
   2   5  15       36.38       70.73     31.51 o 
   3   5  15      231.82      298.12     35.63 o 
 -12   6  15       31.14       15.75     21.44 o 
 -11   6  15       32.81       64.24     27.00 o 
 -10   6  15       46.92       27.99     39.91 o 
  -9   6  15        2.30      -16.74     45.69 o 
  -8   6  15        7.42       58.77     38.88 o 
  -7   6  15      118.54      154.72     25.72 o 
  -6   6  15      726.84      713.21     68.41 o 
  -5   6  15       25.34       20.18     29.05 o 
  -4   6  15       15.08       61.14     26.55 o 
  -3   6  15       27.23      -19.43     33.41 o 
  -2   6  15      377.85      410.10     34.38 o 
  -1   6  15      139.12      105.27     30.17 o 
   0   6  15       36.83       44.86     24.99 o 
   1   6  15        4.78       47.34     27.13 o 
   2   6  15      142.62      179.78     31.17 o 
 -11   7  15       18.38       22.01     21.58 o 
 -10   7  15        4.41      -21.47     33.96 o 
  -9   7  15        1.16      -15.03     23.40 o 
  -8   7  15      172.69      213.36     24.23 o 
  -7   7  15        9.31        0.29     21.16 o 
  -6   7  15       22.69       21.21     23.22 o 
  -5   7  15      140.18      108.71     48.38 o 
  -4   7  15        7.74        2.75     25.92 o 
  -3   7  15       21.61        6.20     18.82 o 
  -2   7  15       19.15      -12.37     20.35 o 
  -1   7  15       42.11       60.81     25.06 o 
   0   7  15       10.40      -14.68     22.57 o 
   1   7  15        8.01       14.99     21.79 o 
 -10   8  15       85.79       73.82     19.31 o 
  -9   8  15       17.90       38.81     23.92 o 
  -8   8  15      101.27        2.70     83.46 o 
  -7   8  15      193.01      162.23     30.00 o 
  -6   8  15       79.39      121.11     41.56 o 
  -5   8  15        2.59        8.03     22.57 o 
  -4   8  15        2.07        4.58     29.50 o 
  -3   8  15        9.76       17.88     29.05 o 
  -2   8  15       57.08        5.51     52.85 o 
  -1   8  15       98.57      107.00     24.38 o 
   0   8  15       93.00      130.69     33.41 o 
  -9   9  15      135.34      117.35     69.39 o 
  -8   9  15      121.74      199.20     56.65 o 
  -7   9  15       31.98        8.91     54.63 o 
  -6   9  15       13.57       35.98     40.89 o 
  -5   9  15        3.68      -32.62     37.54 o 
  -4   9  15       95.37       49.63    106.48 o 
  -3   9  15       66.21       14.85     22.14 o 
  -2   9  15       20.40       14.33     30.17 o 
  -1   9  15      199.91      193.01     33.30 o 
  -7  10  15       24.55      -31.06     31.06 o 
  -6  10  15      204.29      218.11     48.61 o 
  -5  10  15       10.83       -3.13     21.90 o 
  -4  10  15        5.69        6.70     31.51 o 
  -3  10  15        0.53       18.32     32.85 o 
 -12   0  16       11.05      -14.75     30.61 o 
 -10   0  16        1.69        6.48     27.93 o 
  -8   0  16      878.57      923.15     65.06 o 
  -6   0  16     1171.00     1232.03     51.10 o 
  -4   0  16       13.04        4.68     21.52 o 
  -2   0  16      237.01      271.99     30.61 o 
   0   0  16      171.42      201.40     35.08 o 
 -13   1  16        0.75       56.55     25.17 o 
 -12   1  16       11.58       -6.06     25.25 o 
 -11   1  16       91.85       59.21     25.30 o 
 -10   1  16       21.07       41.59     24.30 o 
  -9   1  16       29.36       25.78     48.38 o 
  -8   1  16       40.21      -16.01     38.31 o 
  -7   1  16       19.60        1.36     16.44 o 
  -6   1  16        2.65       -2.95     24.82 o 
  -5   1  16      105.60      117.21     17.81 o 
  -4   1  16       31.64       37.11     19.86 o 
  -3   1  16      231.05      225.13     28.77 o 
  -2   1  16       55.26       48.80     21.74 o 
  -1   1  16       57.19       21.85     27.71 o 
   0   1  16        0.01       10.72     21.47 o 
   1   1  16       33.35       98.10     42.46 o 
   2   1  16       79.83       68.86     47.48 o 
 -12   2  16       66.46       81.17     27.23 o 
 -11   2  16       15.16       16.38     18.88 o 
 -10   2  16        2.58       -2.90     26.37 o 
  -9   2  16      307.32      344.01     31.95 o 
  -8   2  16       78.57       55.76     24.73 o 
  -7   2  16      112.14      114.40     21.91 o 
  -6   2  16        2.27       -0.78     16.87 o 
  -5   2  16       26.61       45.27     17.68 o 
  -4   2  16        6.92        1.60     16.73 o 
  -3   2  16      484.88      545.82     24.83 o 
  -2   2  16       13.79      -19.03     19.03 o 
  -1   2  16      652.49      686.95     37.61 o 
   0   2  16        0.02       25.25     29.05 o 
   1   2  16        7.20       11.93     32.74 o 
   2   2  16       52.41       45.61     67.15 o 
 -12   3  16        0.78      -25.47     25.47 o 
 -11   3  16       27.17       39.11     36.09 o 
 -10   3  16      378.01      388.77     36.54 o 
  -9   3  16       81.78       80.12     23.01 o 
  -8   3  16        0.67       19.20     30.81 o 
  -7   3  16      135.64      154.92     24.42 o 
  -6   3  16      287.73      275.08     39.04 o 
  -5   3  16     1033.31     1059.24     33.91 o 
  -4   3  16      182.80      199.74     21.03 o 
  -3   3  16      605.75      609.55     31.46 o 
  -2   3  16      181.41      199.17     38.44 o 
  -1   3  16       11.06       -2.19     20.77 o 
   0   3  16       89.04      101.29     37.65 o 
   1   3  16      150.03      155.42     43.02 o 
   2   3  16        0.99       10.77     41.11 o 
 -12   4  16       68.73       52.86     75.19 o 
 -11   4  16        4.33       44.26     30.95 o 
 -10   4  16        1.01       56.31     28.60 o 
  -9   4  16       39.58      -18.20     21.04 o 
  -8   4  16      140.84      177.33     28.84 o 
  -7   4  16        0.65        6.53     28.27 o 
  -6   4  16       17.41       38.00     20.07 o 
  -5   4  16       57.88       49.76     19.84 o 
  -4   4  16        0.97       -1.12     24.21 o 
  -3   4  16      324.34      302.36     31.41 o 
  -2   4  16      189.67      176.99     26.61 o 
  -1   4  16      165.71      171.37     43.35 o 
   0   4  16       50.87      106.31     28.51 o 
   1   4  16       25.35       -2.25     45.81 o 
 -11   5  16      156.86      192.83     31.96 o 
 -10   5  16       87.35      154.40     26.91 o 
  -9   5  16       86.76       77.73     21.56 o 
  -8   5  16        0.25       -9.17     16.77 o 
  -7   5  16      225.90      253.75     25.23 o 
  -6   5  16      114.36      129.82     23.70 o 
  -5   5  16       87.65      122.72     34.86 o 
  -4   5  16      149.34      132.63     26.02 o 
  -3   5  16      176.99      123.31     26.30 o 
  -2   5  16        2.95      -16.52     31.95 o 
  -1   5  16        0.45        0.98     41.45 o 
   0   5  16        2.66       16.31     26.81 o 
   1   5  16       11.18       44.02     37.09 o 
 -11   6  16       51.95       64.75     29.38 o 
 -10   6  16       29.91       56.96     18.80 o 
  -9   6  16      398.82      352.15     26.26 o 
  -8   6  16       17.78       24.53     17.76 o 
  -7   6  16        0.68       43.80     37.09 o 
  -6   6  16       20.78       45.03     45.25 o 
  -5   6  16      422.55      447.80     37.39 o 
  -4   6  16        2.54       50.12     24.84 o 
  -3   6  16       27.66       27.58     21.40 o 
  -2   6  16      105.91      108.88     28.04 o 
  -1   6  16      184.64      172.00     47.15 o 
   0   6  16        5.32       44.24     34.86 o 
 -10   7  16       40.97       -7.10     33.93 o 
  -9   7  16        4.35       49.83     43.35 o 
  -8   7  16        9.84      -24.34     24.34 o 
  -7   7  16      190.96      211.07     61.01 o 
  -6   7  16        8.20      -15.15     31.73 o 
  -5   7  16        1.64       -2.70     42.45 o 
  -4   7  16       28.95       20.72     33.41 o 
  -3   7  16      115.56      140.75     33.36 o 
  -2   7  16       27.57       40.61     27.01 o 
  -1   7  16        1.35      -19.66     28.82 o 
  -8   8  16       54.56       21.15     50.05 o 
  -7   8  16        9.36       -7.40     36.42 o 
  -6   8  16        2.07       34.79     24.26 o 
  -5   8  16        2.89      -24.36     24.36 o 
  -4   8  16      206.26      237.67     44.36 o 
  -3   8  16        2.73       -0.39     22.22 o 
  -2   8  16       57.68      100.53     44.47 o 
 -11   0  17       81.42       59.66     31.28 o 
  -9   0  17       70.69       92.96     38.21 o 
  -7   0  17      794.11      860.79     45.81 o 
  -5   0  17        0.31       49.08     22.68 o 
  -3   0  17      353.33      421.00     41.24 o 
  -1   0  17       10.65        3.14     21.09 o 
 -11   1  17       27.72       32.54     26.25 o 
 -10   1  17       30.51       46.44     41.11 o 
  -9   1  17       65.00       98.23     33.97 o 
  -8   1  17       95.94       85.11     21.80 o 
  -7   1  17       55.88      101.41     37.12 o 
  -6   1  17      274.20      304.96     25.28 o 
  -5   1  17      151.18      148.78     19.97 o 
  -4   1  17      177.90      152.55     22.45 o 
  -3   1  17       11.85       11.90     15.55 o 
  -2   1  17       19.29        4.65     21.06 o 
  -1   1  17      183.85      211.69     22.26 o 
   0   1  17      100.60      152.90     41.56 o 
 -11   2  17       77.09       45.33     30.17 o 
 -10   2  17       17.33       -9.43     37.54 o 
  -9   2  17       24.12        4.42     46.48 o 
  -8   2  17        6.49       38.09     22.31 o 
  -7   2  17        2.49        1.36     17.06 o 
  -6   2  17       73.05       94.46     19.20 o 
  -5   2  17      122.05       69.77     18.52 o 
  -4   2  17       10.58       10.50     18.29 o 
  -3   2  17      112.89      105.56     35.59 o 
  -2   2  17      472.54      456.21     35.05 o 
  -1   2  17        0.35       20.56     35.75 o 
   0   2  17      182.35      194.93     45.48 o 
 -11   3  17        2.89       35.18     37.20 o 
 -10   3  17        6.80       -5.02     50.05 o 
  -9   3  17       54.73       99.74     23.67 o 
  -8   3  17       11.45      -17.92     17.92 o 
  -7   3  17       13.87       -4.71     19.38 o 
  -6   3  17      161.48      175.34     24.85 o 
  -5   3  17       12.47       11.67     19.81 o 
  -4   3  17       30.91       37.33     18.61 o 
  -3   3  17        0.09       21.94     18.03 o 
  -2   3  17      148.20      166.37     27.65 o 
  -1   3  17       56.17       41.59     33.97 o 
   0   3  17        0.02      -17.61     17.61 o 
 -10   4  17        0.54      -17.48     17.48 o 
  -9   4  17       58.39       58.31     18.17 o 
  -8   4  17        4.30      -19.24     19.24 o 
  -7   4  17        5.73      -20.64     20.64 o 
  -6   4  17       52.94       49.06     31.05 o 
  -5   4  17      487.82      472.42     40.12 o 
  -4   4  17       32.09       39.52     24.87 o 
  -3   4  17       83.25       78.35     56.53 o 
  -2   4  17       79.84       30.57     44.24 o 
  -1   4  17        7.90      -16.98     29.27 o 
 -10   5  17       41.17       45.91     23.41 o 
  -9   5  17        0.30        6.30     20.43 o 
  -8   5  17       44.20       79.42     33.90 o 
  -7   5  17       48.00       70.45     25.95 o 
  -6   5  17      512.87      529.56    111.42 o 
  -5   5  17        0.13        8.49     31.28 o 
  -4   5  17      217.17      196.21     29.21 o 
  -3   5  17        0.65       52.51     57.43 o 
  -2   5  17        6.74      -19.50     21.90 o 
  -1   5  17       82.37      187.99     33.85 o 
  -9   6  17       75.11       24.07     37.41 o 
  -8   6  17      401.49      459.99     41.31 o 
  -7   6  17      345.46      315.45     35.63 o 
  -6   6  17       36.01       64.38     25.82 o 
  -5   6  17      316.31      280.34     33.09 o 
  -4   6  17      235.97      185.13     29.55 o 
  -3   6  17       39.08       88.38     26.41 o 
  -2   6  17       18.75      -10.08     22.60 o 
  -7   7  17       28.95       28.60     40.89 o 
  -6   7  17       61.30      -22.33     22.33 o 
  -5   7  17       50.51       40.25     23.72 o 
  -4   7  17      192.99      170.72     29.01 o 
 -10   0  18      192.15      211.18     45.81 o 
  -8   0  18      152.43      156.65     44.92 o 
  -6   0  18      151.79      169.71     29.39 o 
  -4   0  18       36.17       10.76     61.00 o 
  -2   0  18        3.14      -20.56     20.56 o 
 -10   1  18      131.24      172.70     30.21 o 
  -9   1  18       58.90       32.03     20.70 o 
  -8   1  18       27.48        4.48     17.19 o 
  -7   1  18      113.03       96.38     19.91 o 
  -6   1  18      137.56      104.53     21.05 o 
  -5   1  18        0.66      -17.89     20.00 o 
  -4   1  18        8.21       54.99     28.41 o 
  -3   1  18       65.37       35.26     23.14 o 
  -2   1  18      102.12      105.50     22.96 o 
  -9   2  18       78.06       87.12     28.26 o 
  -8   2  18        0.02       13.17     23.81 o 
  -7   2  18       17.71        1.47     21.56 o 
  -6   2  18        5.63       -7.01     20.91 o 
  -5   2  18      241.44      292.72     24.76 o 
  -4   2  18        0.02       64.80     40.44 o 
  -3   2  18        0.00      -13.80     37.09 o 
  -2   2  18       92.67      117.25     27.03 o 
  -9   3  18       12.90       36.52     26.46 o 
  -8   3  18        7.56       41.58     26.52 o 
  -7   3  18      132.35      211.28     40.69 o 
  -6   3  18       16.38      -17.71     17.71 o 
  -5   3  18      409.13      419.80     27.46 o 
  -4   3  18       11.31       49.59     26.46 o 
  -3   3  18        3.13       72.17     39.55 o 
  -8   4  18      304.57      262.91     47.76 o 
  -7   4  18       39.89       21.22     37.92 o 
  -6   4  18      105.00      134.00     35.07 o 
  -5   4  18        6.72       23.33     24.82 o 
  -4   4  18      251.95      252.45     29.47 o 
                                                 
